# Supplementary material for: Hydride oxidation from a titanium–aluminum bimetallic complex: insertion, thermal and electrochemical reactivity
Source: Chem Sci. 2017 May 31;8(7):5153–60. doi: 10.1039/c7sc01835e (PMC6102661; doi:10.1039/c7sc01835e)
Supplement: Supplementary file 2 [file SC-008-C7SC01835E-s002.cif]

# Electronic Supplementary Material (ESI) for Chemical Science.
# This journal is © The Royal Society of Chemistry 2017

####################################################################### 
# 
# This file contains crystal structure data downloaded from the 
# Cambridge Structural Database (CSD) hosted by the Cambridge 
# Crystallographic Data Centre (CCDC).
# 
# Full information about CCDC data access policies and citation 
# guidelines are available at http://www.ccdc.cam.ac.uk/access/V1 
# 
# Audit and citation data items may have been added by the CCDC. 
# Please retain this information to preserve the provenance of 
# this file and to allow appropriate attribution of the data. 
# 
#######################################################################

data_shelx
_database_code_depnum_ccdc_archive 'CCDC 1530361'
_audit_update_record             
;
2017-01-31 deposited with the CCDC.
2017-05-17 downloaded from the CCDC.
;

_audit_creation_method           SHELXL-2014/7
_shelx_SHELXL_version_number     2014/7
_chemical_name_systematic        ?
_chemical_name_common            ?
_chemical_melting_point          ?
_chemical_formula_moiety         'C20 H40 Al Si3 Ti'
_chemical_formula_sum            'C20 H40 Al Si3 Ti'
_chemical_formula_weight         439.67

loop_
_atom_type_symbol
_atom_type_description
_atom_type_scat_dispersion_real
_atom_type_scat_dispersion_imag
_atom_type_scat_source
C C 0.0033 0.0016 'International Tables Vol C Tables 4.2.6.8 and 6.1.1.4'
H H 0.0000 0.0000 'International Tables Vol C Tables 4.2.6.8 and 6.1.1.4'
Al Al 0.0645 0.0514 'International Tables Vol C Tables 4.2.6.8 and 6.1.1.4'
Si Si 0.0817 0.0704 'International Tables Vol C Tables 4.2.6.8 and 6.1.1.4'
Ti Ti 0.2776 0.4457 'International Tables Vol C Tables 4.2.6.8 and 6.1.1.4'

_space_group_crystal_system      monoclinic
_space_group_IT_number           14
_space_group_name_H-M_alt        'P 21/c'
_space_group_name_Hall           '-P 2ybc'

_shelx_space_group_comment       
;
The symmetry employed for this shelxl refinement is uniquely defined
by the following loop, which should always be used as a source of
symmetry information in preference to the above space-group names.
They are only intended as comments.
;

loop_
_space_group_symop_operation_xyz
'x, y, z'
'-x, y+1/2, -z+1/2'
'-x, -y, -z'
'x, -y-1/2, z-1/2'

_cell_length_a                   18.6834(11)
_cell_length_b                   9.2143(5)
_cell_length_c                   15.3519(8)
_cell_angle_alpha                90
_cell_angle_beta                 108.428(2)
_cell_angle_gamma                90
_cell_volume                     2507.4(2)
_cell_formula_units_Z            4
_cell_measurement_temperature    100(2)
_cell_measurement_reflns_used    3973
_cell_measurement_theta_min      2.29
_cell_measurement_theta_max      25.46

_exptl_crystal_description       block
_exptl_crystal_colour            purple
_exptl_crystal_density_meas      ?
_exptl_crystal_density_method    ?
_exptl_crystal_density_diffrn    1.165
_exptl_crystal_F_000             948
_exptl_transmission_factor_min   ?
_exptl_transmission_factor_max   ?
_exptl_crystal_size_max          0.020
_exptl_crystal_size_mid          0.020
_exptl_crystal_size_min          0.020
_exptl_absorpt_coefficient_mu    0.522
_shelx_estimated_absorpt_T_min   0.990
_shelx_estimated_absorpt_T_max   0.990
_exptl_absorpt_correction_type   multi-scan
_exptl_absorpt_correction_T_min  0.6642
_exptl_absorpt_correction_T_max  0.7452
_exptl_absorpt_process_details   'Blessing, 1995'
_exptl_absorpt_special_details   ?
_diffrn_ambient_temperature      100(2)
_diffrn_radiation_wavelength     0.71073
_diffrn_radiation_type           MoK\a
_diffrn_source                   ?
_diffrn_measurement_device_type  'Bruker Kappa Quazar'
_diffrn_measurement_method       'omega phi scans'
_diffrn_detector_area_resol_mean ?
_diffrn_reflns_number            62302
_diffrn_reflns_av_unetI/netI     0.0237
_diffrn_reflns_av_R_equivalents  0.0466
_diffrn_reflns_limit_h_min       -22
_diffrn_reflns_limit_h_max       22
_diffrn_reflns_limit_k_min       -10
_diffrn_reflns_limit_k_max       11
_diffrn_reflns_limit_l_min       -18
_diffrn_reflns_limit_l_max       18
_diffrn_reflns_theta_min         2.298
_diffrn_reflns_theta_max         25.463
_diffrn_reflns_theta_full        25.242
_diffrn_measured_fraction_theta_max 0.991
_diffrn_measured_fraction_theta_full 0.998
_diffrn_reflns_Laue_measured_fraction_max 0.991
_diffrn_reflns_Laue_measured_fraction_full 0.998
_diffrn_reflns_point_group_measured_fraction_max 0.991
_diffrn_reflns_point_group_measured_fraction_full 0.998
_reflns_number_total             4606
_reflns_number_gt                3973
_reflns_threshold_expression     'I > 2\s(I)'
_reflns_Friedel_coverage         0.000
_reflns_Friedel_fraction_max     .
_reflns_Friedel_fraction_full    .

_reflns_special_details          
;
 Reflections were merged by SHELXL according to the crystal
 class for the calculation of statistics and refinement.
 
 _reflns_Friedel_fraction is defined as the number of unique
 Friedel pairs measured divided by the number that would be
 possible theoretically, ignoring centric projections and
 systematic absences.
;

_computing_data_collection       'Bruker ApexII suite, 2015'
_computing_cell_refinement       'Bruker ApexII suite, 2015'
_computing_data_reduction        'Bruker ApexII suite, 2015'
_computing_structure_solution    ?
_computing_structure_refinement  'SHELXL-2014/7 (Sheldrick, 2014)'
_computing_molecular_graphics    ?
_computing_publication_material  ?
_refine_special_details          ?
_refine_ls_structure_factor_coef Fsqd
_refine_ls_matrix_type           full
_refine_ls_weighting_scheme      calc
_refine_ls_weighting_details     
'w=1/[\s^2^(Fo^2^)+(0.0529P)^2^+3.1497P] where P=(Fo^2^+2Fc^2^)/3'
_atom_sites_solution_primary     ?
_atom_sites_solution_secondary   ?
_atom_sites_solution_hydrogens   mixed
_refine_ls_hydrogen_treatment    mixed
_refine_ls_extinction_method     none
_refine_ls_extinction_coef       .
_refine_ls_number_reflns         4606
_refine_ls_number_parameters     238
_refine_ls_number_restraints     0
_refine_ls_R_factor_all          0.0493
_refine_ls_R_factor_gt           0.0418
_refine_ls_wR_factor_ref         0.1113
_refine_ls_wR_factor_gt          0.1052
_refine_ls_goodness_of_fit_ref   1.101
_refine_ls_restrained_S_all      1.101
_refine_ls_shift/su_max          0.000
_refine_ls_shift/su_mean         0.000

loop_
_atom_site_label
_atom_site_type_symbol
_atom_site_fract_x
_atom_site_fract_y
_atom_site_fract_z
_atom_site_U_iso_or_equiv
_atom_site_adp_type
_atom_site_occupancy
_atom_site_site_symmetry_order
_atom_site_calc_flag
_atom_site_refinement_flags_posn
_atom_site_refinement_flags_adp
_atom_site_refinement_flags_occupancy
_atom_site_disorder_assembly
_atom_site_disorder_group
Ti1 Ti 0.40729(2) 0.32286(4) 0.57190(3) 0.01528(13) Uani 1 1 d . . . . .
Si20 Si 0.10966(4) 0.44910(7) 0.39670(4) 0.01799(16) Uani 1 1 d . . . . .
Si30 Si 0.19936(4) 0.38374(7) 0.26145(4) 0.01956(17) Uani 1 1 d . . . . .
Si10 Si 0.19929(4) 0.69800(7) 0.33650(5) 0.02046(17) Uani 1 1 d . . . . .
Al1 Al 0.28144(4) 0.48586(8) 0.47829(5) 0.01826(18) Uani 1 1 d . . . . .
C40 C 0.46871(14) 0.1909(3) 0.48733(17) 0.0235(5) Uani 1 1 d . . . . .
H40 H 0.5032 0.2389 0.4631 0.028 Uiso 1 1 calc R U . . .
C44 C 0.39040(15) 0.1742(3) 0.44307(16) 0.0227(5) Uani 1 1 d . . . . .
H44 H 0.3630 0.2087 0.3835 0.027 Uiso 1 1 calc R U . . .
C1 C 0.19552(13) 0.4969(2) 0.36218(15) 0.0155(5) Uani 1 1 d . . . . .
C49 C 0.43552(14) 0.5530(3) 0.64399(16) 0.0228(5) Uani 1 1 d . . . . .
H49 H 0.4176 0.6402 0.6113 0.027 Uiso 1 1 calc R U . . .
C43 C 0.36001(15) 0.0975(3) 0.50252(17) 0.0237(5) Uani 1 1 d . . . . .
H43 H 0.3087 0.0703 0.4897 0.028 Uiso 1 1 calc R U . . .
C42 C 0.41841(15) 0.0682(3) 0.58382(17) 0.0243(5) Uani 1 1 d . . . . .
H42 H 0.4136 0.0199 0.6364 0.029 Uiso 1 1 calc R U . . .
C46 C 0.50927(14) 0.3596(3) 0.70578(16) 0.0234(5) Uani 1 1 d . . . . .
H46 H 0.5502 0.2931 0.7227 0.028 Uiso 1 1 calc R U . . .
C45 C 0.50400(14) 0.4828(3) 0.65038(17) 0.0234(5) Uani 1 1 d . . . . .
H45 H 0.5400 0.5132 0.6223 0.028 Uiso 1 1 calc R U . . .
C30 C 0.27930(14) 0.4409(3) 0.21875(17) 0.0265(6) Uani 1 1 d . . . . .
H30A H 0.3267 0.4399 0.2699 0.040 Uiso 1 1 calc R U . . .
H30B H 0.2830 0.3734 0.1710 0.040 Uiso 1 1 calc R U . . .
H30C H 0.2698 0.5391 0.1932 0.040 Uiso 1 1 calc R U . . .
C41 C 0.48623(14) 0.1239(3) 0.57343(17) 0.0247(6) Uani 1 1 d . . . . .
H41 H 0.5351 0.1168 0.6174 0.030 Uiso 1 1 calc R U . . .
C48 C 0.39817(14) 0.4715(3) 0.69449(16) 0.0225(5) Uani 1 1 d . . . . .
H48 H 0.3508 0.4942 0.7017 0.027 Uiso 1 1 calc R U . . .
C47 C 0.44348(14) 0.3509(3) 0.73225(16) 0.0236(5) Uani 1 1 d . . . . .
H47 H 0.4320 0.2771 0.7689 0.028 Uiso 1 1 calc R U . . .
C10 C 0.29979(14) 0.7587(3) 0.35457(19) 0.0274(6) Uani 1 1 d . . . . .
H10A H 0.3311 0.7345 0.4172 0.041 Uiso 1 1 calc R U . . .
H10B H 0.3195 0.7091 0.3105 0.041 Uiso 1 1 calc R U . . .
H10C H 0.3008 0.8638 0.3454 0.041 Uiso 1 1 calc R U . . .
C20 C 0.11936(15) 0.5081(3) 0.51706(17) 0.0267(6) Uani 1 1 d . . . . .
H20A H 0.1282 0.6130 0.5227 0.040 Uiso 1 1 calc R U . . .
H20B H 0.0729 0.4847 0.5309 0.040 Uiso 1 1 calc R U . . .
H20C H 0.1620 0.4573 0.5603 0.040 Uiso 1 1 calc R U . . .
C22 C 0.09331(15) 0.2489(3) 0.39856(18) 0.0275(6) Uani 1 1 d . . . . .
H22A H 0.1389 0.2017 0.4385 0.041 Uiso 1 1 calc R U . . .
H22B H 0.0511 0.2301 0.4219 0.041 Uiso 1 1 calc R U . . .
H22C H 0.0814 0.2100 0.3362 0.041 Uiso 1 1 calc R U . . .
C21 C 0.02047(14) 0.5318(3) 0.31916(17) 0.0267(6) Uani 1 1 d . . . . .
H21A H 0.0269 0.6371 0.3164 0.040 Uiso 1 1 calc R U . . .
H21B H 0.0092 0.4907 0.2574 0.040 Uiso 1 1 calc R U . . .
H21C H -0.0212 0.5108 0.3431 0.040 Uiso 1 1 calc R U . . .
C31 C 0.11119(15) 0.3886(3) 0.15973(17) 0.0279(6) Uani 1 1 d . . . . .
H31B H 0.1179 0.3273 0.1107 0.042 Uiso 1 1 calc R U . . .
H31C H 0.0686 0.3524 0.1778 0.042 Uiso 1 1 calc R U . . .
H31A H 0.1011 0.4887 0.1376 0.042 Uiso 1 1 calc R U . . .
C11 C 0.16290(15) 0.8212(3) 0.41025(19) 0.0286(6) Uani 1 1 d . . . . .
H11A H 0.1889 0.7999 0.4751 0.043 Uiso 1 1 calc R U . . .
H11B H 0.1722 0.9224 0.3974 0.043 Uiso 1 1 calc R U . . .
H11C H 0.1086 0.8058 0.3968 0.043 Uiso 1 1 calc R U . . .
C12 C 0.14556(15) 0.7495(3) 0.21571(18) 0.0292(6) Uani 1 1 d . . . . .
H12A H 0.1619 0.6888 0.1732 0.044 Uiso 1 1 calc R U . . .
H12B H 0.0915 0.7351 0.2050 0.044 Uiso 1 1 calc R U . . .
H12C H 0.1551 0.8518 0.2056 0.044 Uiso 1 1 calc R U . . .
C32 C 0.21287(15) 0.1830(3) 0.28629(19) 0.0277(6) Uani 1 1 d . . . . .
H32B H 0.2582 0.1677 0.3391 0.042 Uiso 1 1 calc R U . . .
H32A H 0.1688 0.1442 0.3001 0.042 Uiso 1 1 calc R U . . .
H32C H 0.2186 0.1330 0.2325 0.042 Uiso 1 1 calc R U . . .
H1 H 0.3692(14) 0.452(3) 0.4714(17) 0.024(7) Uiso 1 1 d . . . . .
H2 H 0.3017(15) 0.332(3) 0.5445(18) 0.026(7) Uiso 1 1 d . . . . .
H3 H 0.2822(16) 0.619(3) 0.5416(19) 0.032(7) Uiso 1 1 d . . . . .

loop_
_atom_site_aniso_label
_atom_site_aniso_U_11
_atom_site_aniso_U_22
_atom_site_aniso_U_33
_atom_site_aniso_U_23
_atom_site_aniso_U_13
_atom_site_aniso_U_12
Ti1 0.0164(2) 0.0156(2) 0.0139(2) 0.00024(15) 0.00485(17) 0.00035(16)
Si20 0.0172(3) 0.0205(3) 0.0163(3) 0.0003(2) 0.0054(3) -0.0003(3)
Si30 0.0205(4) 0.0205(4) 0.0175(3) -0.0021(3) 0.0059(3) 0.0002(3)
Si10 0.0216(4) 0.0161(3) 0.0237(4) 0.0020(3) 0.0072(3) 0.0010(3)
Al1 0.0189(4) 0.0172(4) 0.0179(4) -0.0013(3) 0.0047(3) 0.0009(3)
C40 0.0270(14) 0.0220(13) 0.0258(13) -0.0035(10) 0.0143(11) 0.0015(10)
C44 0.0314(14) 0.0215(13) 0.0156(11) -0.0027(9) 0.0081(11) 0.0035(10)
C1 0.0154(12) 0.0147(11) 0.0148(11) -0.0006(9) 0.0023(9) 0.0012(9)
C49 0.0263(13) 0.0169(12) 0.0216(12) -0.0047(10) 0.0022(11) -0.0030(10)
C43 0.0288(14) 0.0178(12) 0.0253(13) -0.0044(10) 0.0095(11) -0.0006(10)
C42 0.0366(15) 0.0161(12) 0.0224(12) 0.0018(10) 0.0125(11) 0.0032(10)
C46 0.0222(13) 0.0267(13) 0.0172(12) -0.0039(10) 0.0006(10) -0.0013(10)
C45 0.0211(13) 0.0236(13) 0.0243(13) -0.0039(10) 0.0055(10) -0.0054(10)
C30 0.0249(14) 0.0309(14) 0.0256(13) -0.0043(11) 0.0107(11) -0.0003(11)
C41 0.0232(13) 0.0220(13) 0.0258(13) -0.0060(10) 0.0035(11) 0.0078(10)
C48 0.0248(13) 0.0245(13) 0.0190(12) -0.0084(10) 0.0080(10) -0.0013(10)
C47 0.0292(14) 0.0272(13) 0.0137(11) -0.0013(10) 0.0058(10) -0.0031(11)
C10 0.0274(14) 0.0193(13) 0.0366(15) 0.0003(11) 0.0118(12) -0.0020(11)
C20 0.0272(14) 0.0322(14) 0.0228(13) -0.0005(11) 0.0109(11) -0.0019(11)
C22 0.0299(14) 0.0271(14) 0.0253(13) 0.0020(11) 0.0084(11) -0.0079(11)
C21 0.0187(13) 0.0343(15) 0.0280(14) 0.0030(11) 0.0088(11) 0.0027(11)
C31 0.0281(14) 0.0294(14) 0.0225(13) -0.0024(11) 0.0027(11) -0.0006(11)
C11 0.0307(15) 0.0182(13) 0.0368(15) -0.0011(11) 0.0105(12) 0.0043(10)
C12 0.0339(15) 0.0244(14) 0.0273(13) 0.0085(11) 0.0066(12) 0.0032(11)
C32 0.0284(14) 0.0212(13) 0.0303(14) -0.0061(11) 0.0047(12) -0.0005(10)

_geom_special_details            
;
 All esds (except the esd in the dihedral angle between two l.s. planes)
 are estimated using the full covariance matrix.  The cell esds are taken
 into account individually in the estimation of esds in distances, angles
 and torsion angles; correlations between esds in cell parameters are only
 used when they are defined by crystal symmetry.  An approximate (isotropic)
 treatment of cell esds is used for estimating esds involving l.s. planes.
;

loop_
_geom_bond_atom_site_label_1
_geom_bond_atom_site_label_2
_geom_bond_distance
_geom_bond_site_symmetry_2
_geom_bond_publ_flag
Ti1 C40 2.329(2) . ?
Ti1 C44 2.344(2) . ?
Ti1 C46 2.344(2) . ?
Ti1 C45 2.348(2) . ?
Ti1 C41 2.348(2) . ?
Ti1 C47 2.352(2) . ?
Ti1 C42 2.358(2) . ?
Ti1 C43 2.373(2) . ?
Ti1 C49 2.373(2) . ?
Ti1 C48 2.377(2) . ?
Ti1 Al1 2.7773(8) . ?
Ti1 H1 1.90(3) . ?
Ti1 H2 1.88(3) . ?
Si20 C22 1.872(3) . ?
Si20 C21 1.876(3) . ?
Si20 C20 1.879(2) . ?
Si20 C1 1.894(2) . ?
Si30 C31 1.878(3) . ?
Si30 C1 1.885(2) . ?
Si30 C30 1.886(3) . ?
Si30 C32 1.889(3) . ?
Si10 C12 1.869(3) . ?
Si10 C11 1.876(3) . ?
Si10 C10 1.893(3) . ?
Si10 C1 1.901(2) . ?
Al1 C1 1.989(2) . ?
Al1 H1 1.71(3) . ?
Al1 H2 1.71(3) . ?
Al1 H3 1.57(3) . ?
C40 C41 1.401(4) . ?
C40 C44 1.413(4) . ?
C40 H40 0.9500 . ?
C44 C43 1.408(4) . ?
C44 H44 0.9500 . ?
C49 C45 1.409(4) . ?
C49 C48 1.412(4) . ?
C49 H49 0.9500 . ?
C43 C42 1.400(4) . ?
C43 H43 0.9500 . ?
C42 C41 1.422(4) . ?
C42 H42 0.9500 . ?
C46 C45 1.403(4) . ?
C46 C47 1.414(4) . ?
C46 H46 0.9500 . ?
C45 H45 0.9500 . ?
C30 H30A 0.9800 . ?
C30 H30B 0.9800 . ?
C30 H30C 0.9800 . ?
C41 H41 0.9500 . ?
C48 C47 1.406(4) . ?
C48 H48 0.9500 . ?
C47 H47 0.9500 . ?
C10 H10A 0.9800 . ?
C10 H10B 0.9800 . ?
C10 H10C 0.9800 . ?
C20 H20A 0.9800 . ?
C20 H20B 0.9800 . ?
C20 H20C 0.9800 . ?
C22 H22A 0.9800 . ?
C22 H22B 0.9800 . ?
C22 H22C 0.9800 . ?
C21 H21A 0.9800 . ?
C21 H21B 0.9800 . ?
C21 H21C 0.9800 . ?
C31 H31B 0.9800 . ?
C31 H31C 0.9800 . ?
C31 H31A 0.9800 . ?
C11 H11A 0.9800 . ?
C11 H11B 0.9800 . ?
C11 H11C 0.9800 . ?
C12 H12A 0.9800 . ?
C12 H12B 0.9800 . ?
C12 H12C 0.9800 . ?
C32 H32B 0.9800 . ?
C32 H32A 0.9800 . ?
C32 H32C 0.9800 . ?

loop_
_geom_angle_atom_site_label_1
_geom_angle_atom_site_label_2
_geom_angle_atom_site_label_3
_geom_angle
_geom_angle_site_symmetry_1
_geom_angle_site_symmetry_3
_geom_angle_publ_flag
C40 Ti1 C44 35.21(9) . . ?
C40 Ti1 C46 99.04(9) . . ?
C44 Ti1 C46 132.82(9) . . ?
C40 Ti1 C45 100.31(9) . . ?
C44 Ti1 C45 132.57(9) . . ?
C46 Ti1 C45 34.80(9) . . ?
C40 Ti1 C41 34.85(9) . . ?
C44 Ti1 C41 57.91(9) . . ?
C46 Ti1 C41 76.71(9) . . ?
C45 Ti1 C41 96.07(9) . . ?
C40 Ti1 C47 127.71(9) . . ?
C44 Ti1 C47 149.88(9) . . ?
C46 Ti1 C47 35.04(9) . . ?
C45 Ti1 C47 58.25(9) . . ?
C41 Ti1 C47 95.94(9) . . ?
C40 Ti1 C42 58.45(9) . . ?
C44 Ti1 C42 57.92(8) . . ?
C46 Ti1 C42 92.77(9) . . ?
C45 Ti1 C42 123.37(9) . . ?
C41 Ti1 C42 35.17(9) . . ?
C47 Ti1 C42 92.24(9) . . ?
C40 Ti1 C43 58.13(9) . . ?
C44 Ti1 C43 34.73(9) . . ?
C46 Ti1 C43 127.16(9) . . ?
C45 Ti1 C43 153.69(9) . . ?
C41 Ti1 C43 57.65(9) . . ?
C47 Ti1 C43 120.60(9) . . ?
C42 Ti1 C43 34.43(9) . . ?
C40 Ti1 C49 130.59(9) . . ?
C44 Ti1 C49 150.07(9) . . ?
C46 Ti1 C49 57.50(9) . . ?
C45 Ti1 C49 34.73(9) . . ?
C41 Ti1 C49 130.29(9) . . ?
C47 Ti1 C49 57.70(9) . . ?
C42 Ti1 C49 148.44(9) . . ?
C43 Ti1 C49 170.97(9) . . ?
C40 Ti1 C48 156.01(9) . . ?
C44 Ti1 C48 168.73(9) . . ?
C46 Ti1 C48 57.61(9) . . ?
C45 Ti1 C48 57.86(9) . . ?
C41 Ti1 C48 130.08(9) . . ?
C47 Ti1 C48 34.59(9) . . ?
C42 Ti1 C48 122.60(9) . . ?
C43 Ti1 C48 138.59(9) . . ?
C49 Ti1 C48 34.59(9) . . ?
C40 Ti1 Al1 118.67(7) . . ?
C44 Ti1 Al1 90.76(7) . . ?
C46 Ti1 Al1 134.12(7) . . ?
C45 Ti1 Al1 108.33(7) . . ?
C41 Ti1 Al1 148.62(6) . . ?
C47 Ti1 Al1 113.47(7) . . ?
C42 Ti1 Al1 128.16(7) . . ?
C43 Ti1 Al1 96.14(7) . . ?
C49 Ti1 Al1 77.59(6) . . ?
C48 Ti1 Al1 80.63(6) . . ?
C40 Ti1 H1 89.9(8) . . ?
C44 Ti1 H1 76.4(8) . . ?
C46 Ti1 H1 127.8(8) . . ?
C45 Ti1 H1 93.0(8) . . ?
C41 Ti1 H1 124.8(8) . . ?
C47 Ti1 H1 133.7(8) . . ?
C42 Ti1 H1 133.5(8) . . ?
C43 Ti1 H1 101.2(8) . . ?
C49 Ti1 H1 77.8(8) . . ?
C48 Ti1 H1 100.3(8) . . ?
Al1 Ti1 H1 37.1(8) . . ?
C40 Ti1 H2 124.4(8) . . ?
C44 Ti1 H2 89.2(8) . . ?
C46 Ti1 H2 133.8(8) . . ?
C45 Ti1 H2 131.8(8) . . ?
C41 Ti1 H2 130.4(8) . . ?
C47 Ti1 H2 99.4(8) . . ?
C42 Ti1 H2 97.1(8) . . ?
C43 Ti1 H2 74.1(8) . . ?
C49 Ti1 H2 97.2(8) . . ?
C48 Ti1 H2 79.5(8) . . ?
Al1 Ti1 H2 37.2(8) . . ?
H1 Ti1 H2 72.1(11) . . ?
C22 Si20 C21 107.07(12) . . ?
C22 Si20 C20 103.63(12) . . ?
C21 Si20 C20 107.25(12) . . ?
C22 Si20 C1 112.97(11) . . ?
C21 Si20 C1 112.89(11) . . ?
C20 Si20 C1 112.40(11) . . ?
C31 Si30 C1 114.71(11) . . ?
C31 Si30 C30 106.69(12) . . ?
C1 Si30 C30 111.74(11) . . ?
C31 Si30 C32 102.55(12) . . ?
C1 Si30 C32 114.40(11) . . ?
C30 Si30 C32 105.88(12) . . ?
C12 Si10 C11 105.16(12) . . ?
C12 Si10 C10 105.49(12) . . ?
C11 Si10 C10 105.35(12) . . ?
C12 Si10 C1 114.20(11) . . ?
C11 Si10 C1 114.88(11) . . ?
C10 Si10 C1 110.95(11) . . ?
C1 Al1 Ti1 143.40(7) . . ?
C1 Al1 H1 118.3(9) . . ?
Ti1 Al1 H1 42.3(9) . . ?
C1 Al1 H2 122.6(9) . . ?
Ti1 Al1 H2 41.8(9) . . ?
H1 Al1 H2 81.4(12) . . ?
C1 Al1 H3 111.3(10) . . ?
Ti1 Al1 H3 105.3(10) . . ?
H1 Al1 H3 111.2(14) . . ?
H2 Al1 H3 108.8(13) . . ?
C41 C40 C44 107.7(2) . . ?
C41 C40 Ti1 73.35(14) . . ?
C44 C40 Ti1 72.97(13) . . ?
C41 C40 H40 126.2 . . ?
C44 C40 H40 126.2 . . ?
Ti1 C40 H40 119.4 . . ?
C43 C44 C40 108.1(2) . . ?
C43 C44 Ti1 73.78(13) . . ?
C40 C44 Ti1 71.82(13) . . ?
C43 C44 H44 125.9 . . ?
C40 C44 H44 125.9 . . ?
Ti1 C44 H44 120.3 . . ?
Si30 C1 Si20 110.88(11) . . ?
Si30 C1 Si10 110.83(11) . . ?
Si20 C1 Si10 112.02(11) . . ?
Si30 C1 Al1 118.54(11) . . ?
Si20 C1 Al1 104.62(11) . . ?
Si10 C1 Al1 99.40(10) . . ?
C45 C49 C48 108.2(2) . . ?
C45 C49 Ti1 71.64(14) . . ?
C48 C49 Ti1 72.86(13) . . ?
C45 C49 H49 125.9 . . ?
C48 C49 H49 125.9 . . ?
Ti1 C49 H49 121.3 . . ?
C42 C43 C44 108.3(2) . . ?
C42 C43 Ti1 72.18(14) . . ?
C44 C43 Ti1 71.49(14) . . ?
C42 C43 H43 125.8 . . ?
C44 C43 H43 125.8 . . ?
Ti1 C43 H43 122.2 . . ?
C43 C42 C41 107.5(2) . . ?
C43 C42 Ti1 73.39(14) . . ?
C41 C42 Ti1 72.07(14) . . ?
C43 C42 H42 126.2 . . ?
C41 C42 H42 126.2 . . ?
Ti1 C42 H42 120.2 . . ?
C45 C46 C47 108.6(2) . . ?
C45 C46 Ti1 72.75(14) . . ?
C47 C46 Ti1 72.80(14) . . ?
C45 C46 H46 125.7 . . ?
C47 C46 H46 125.7 . . ?
Ti1 C46 H46 120.5 . . ?
C46 C45 C49 107.6(2) . . ?
C46 C45 Ti1 72.46(14) . . ?
C49 C45 Ti1 73.63(14) . . ?
C46 C45 H45 126.2 . . ?
C49 C45 H45 126.2 . . ?
Ti1 C45 H45 119.6 . . ?
Si30 C30 H30A 109.5 . . ?
Si30 C30 H30B 109.5 . . ?
H30A C30 H30B 109.5 . . ?
Si30 C30 H30C 109.5 . . ?
H30A C30 H30C 109.5 . . ?
H30B C30 H30C 109.5 . . ?
C40 C41 C42 108.3(2) . . ?
C40 C41 Ti1 71.81(14) . . ?
C42 C41 Ti1 72.76(14) . . ?
C40 C41 H41 125.8 . . ?
C42 C41 H41 125.8 . . ?
Ti1 C41 H41 121.3 . . ?
C47 C48 C49 108.0(2) . . ?
C47 C48 Ti1 71.73(13) . . ?
C49 C48 Ti1 72.56(13) . . ?
C47 C48 H48 126.0 . . ?
C49 C48 H48 126.0 . . ?
Ti1 C48 H48 121.4 . . ?
C48 C47 C46 107.6(2) . . ?
C48 C47 Ti1 73.68(13) . . ?
C46 C47 Ti1 72.17(13) . . ?
C48 C47 H47 126.2 . . ?
C46 C47 H47 126.2 . . ?
Ti1 C47 H47 119.8 . . ?
Si10 C10 H10A 109.5 . . ?
Si10 C10 H10B 109.5 . . ?
H10A C10 H10B 109.5 . . ?
Si10 C10 H10C 109.5 . . ?
H10A C10 H10C 109.5 . . ?
H10B C10 H10C 109.5 . . ?
Si20 C20 H20A 109.5 . . ?
Si20 C20 H20B 109.5 . . ?
H20A C20 H20B 109.5 . . ?
Si20 C20 H20C 109.5 . . ?
H20A C20 H20C 109.5 . . ?
H20B C20 H20C 109.5 . . ?
Si20 C22 H22A 109.5 . . ?
Si20 C22 H22B 109.5 . . ?
H22A C22 H22B 109.5 . . ?
Si20 C22 H22C 109.5 . . ?
H22A C22 H22C 109.5 . . ?
H22B C22 H22C 109.5 . . ?
Si20 C21 H21A 109.5 . . ?
Si20 C21 H21B 109.5 . . ?
H21A C21 H21B 109.5 . . ?
Si20 C21 H21C 109.5 . . ?
H21A C21 H21C 109.5 . . ?
H21B C21 H21C 109.5 . . ?
Si30 C31 H31B 109.5 . . ?
Si30 C31 H31C 109.5 . . ?
H31B C31 H31C 109.5 . . ?
Si30 C31 H31A 109.5 . . ?
H31B C31 H31A 109.5 . . ?
H31C C31 H31A 109.5 . . ?
Si10 C11 H11A 109.5 . . ?
Si10 C11 H11B 109.5 . . ?
H11A C11 H11B 109.5 . . ?
Si10 C11 H11C 109.5 . . ?
H11A C11 H11C 109.5 . . ?
H11B C11 H11C 109.5 . . ?
Si10 C12 H12A 109.5 . . ?
Si10 C12 H12B 109.5 . . ?
H12A C12 H12B 109.5 . . ?
Si10 C12 H12C 109.5 . . ?
H12A C12 H12C 109.5 . . ?
H12B C12 H12C 109.5 . . ?
Si30 C32 H32B 109.5 . . ?
Si30 C32 H32A 109.5 . . ?
H32B C32 H32A 109.5 . . ?
Si30 C32 H32C 109.5 . . ?
H32B C32 H32C 109.5 . . ?
H32A C32 H32C 109.5 . . ?

_refine_diff_density_max         0.760
_refine_diff_density_min         -0.532
_refine_diff_density_rms         0.073

_shelx_res_file                  
;

    shelx.res created by SHELXL-2014/7

TITL shelxt_a.res in P2(1)/c
CELL  0.71073  18.6834   9.2143  15.3519   90.000  108.428   90.000
ZERR     4.00   0.0011   0.0005   0.0008    0.000    0.002    0.000
LATT   1
SYMM  - X, 1/2 + Y, 1/2 - Z
SFAC  C    H    AL   SI   TI
UNIT  80 160 4 12 4
MERG   2
FMAP   2
PLAN   20
SIZE     0.020   0.020   0.020
ACTA
BOND   $H
LIST   6
L.S.  10
TEMP  -173.16
WGHT    0.052900    3.149700
FVAR       0.13576
TI1   5    0.407287    0.322857    0.571895    11.00000    0.01644    0.01556 =
         0.01389    0.00024    0.00485    0.00035
SI20  4    0.109661    0.449097    0.396703    11.00000    0.01724    0.02051 =
         0.01628    0.00031    0.00540   -0.00034
SI30  4    0.199364    0.383744    0.261449    11.00000    0.02052    0.02054 =
         0.01751   -0.00207    0.00587    0.00022
SI10  4    0.199293    0.698000    0.336502    11.00000    0.02162    0.01615 =
         0.02366    0.00204    0.00724    0.00104
AL1   3    0.281438    0.485861    0.478292    11.00000    0.01895    0.01715 =
         0.01791   -0.00133    0.00471    0.00091
C40   1    0.468707    0.190882    0.487330    11.00000    0.02699    0.02197 =
         0.02579   -0.00354    0.01435    0.00151
AFIX  43
H40   2    0.503233    0.238877    0.463058    11.00000   -1.20000
AFIX   0
C44   1    0.390395    0.174201    0.443070    11.00000    0.03144    0.02146 =
         0.01559   -0.00268    0.00808    0.00349
AFIX  43
H44   2    0.363014    0.208741    0.383546    11.00000   -1.20000
AFIX   0
C1    1    0.195522    0.496874    0.362178    11.00000    0.01538    0.01470 =
         0.01476   -0.00063    0.00228    0.00123
C49   1    0.435525    0.553033    0.643990    11.00000    0.02626    0.01687 =
         0.02165   -0.00471    0.00220   -0.00302
AFIX  43
H49   2    0.417590    0.640201    0.611336    11.00000   -1.20000
AFIX   0
C43   1    0.360015    0.097504    0.502522    11.00000    0.02881    0.01781 =
         0.02529   -0.00440    0.00952   -0.00064
AFIX  43
H43   2    0.308668    0.070279    0.489670    11.00000   -1.20000
AFIX   0
C42   1    0.418415    0.068219    0.583823    11.00000    0.03664    0.01610 =
         0.02242    0.00180    0.01248    0.00321
AFIX  43
H42   2    0.413606    0.019941    0.636368    11.00000   -1.20000
AFIX   0
C46   1    0.509268    0.359606    0.705783    11.00000    0.02218    0.02669 =
         0.01725   -0.00386    0.00055   -0.00129
AFIX  43
H46   2    0.550219    0.293121    0.722694    11.00000   -1.20000
AFIX   0
C45   1    0.503999    0.482754    0.650384    11.00000    0.02109    0.02362 =
         0.02432   -0.00386    0.00553   -0.00538
AFIX  43
H45   2    0.540046    0.513250    0.622275    11.00000   -1.20000
AFIX   0
C30   1    0.279305    0.440899    0.218751    11.00000    0.02488    0.03091 =
         0.02562   -0.00429    0.01073   -0.00033
AFIX  33
H30A  2    0.326690    0.439903    0.269864    11.00000   -1.50000
H30B  2    0.283001    0.373397    0.171027    11.00000   -1.50000
H30C  2    0.269763    0.539096    0.193174    11.00000   -1.50000
AFIX   0
C41   1    0.486232    0.123888    0.573433    11.00000    0.02319    0.02203 =
         0.02581   -0.00597    0.00347    0.00782
AFIX  43
H41   2    0.535066    0.116850    0.617366    11.00000   -1.20000
AFIX   0
C48   1    0.398171    0.471536    0.694494    11.00000    0.02480    0.02454 =
         0.01899   -0.00840    0.00798   -0.00130
AFIX  43
H48   2    0.350758    0.494208    0.701696    11.00000   -1.20000
AFIX   0
C47   1    0.443477    0.350940    0.732250    11.00000    0.02921    0.02716 =
         0.01371   -0.00133    0.00584   -0.00306
AFIX  43
H47   2    0.431965    0.277064    0.768887    11.00000   -1.20000
AFIX   0
C10   1    0.299786    0.758662    0.354573    11.00000    0.02736    0.01930 =
         0.03660    0.00027    0.01182   -0.00195
AFIX  33
H10A  2    0.331092    0.734500    0.417196    11.00000   -1.50000
H10B  2    0.319523    0.709080    0.310493    11.00000   -1.50000
H10C  2    0.300756    0.863802    0.345384    11.00000   -1.50000
AFIX   0
C20   1    0.119355    0.508090    0.517056    11.00000    0.02721    0.03222 =
         0.02276   -0.00053    0.01088   -0.00188
AFIX  33
H20A  2    0.128191    0.613014    0.522688    11.00000   -1.50000
H20B  2    0.072940    0.484744    0.530929    11.00000   -1.50000
H20C  2    0.161990    0.457281    0.560324    11.00000   -1.50000
AFIX   0
C22   1    0.093309    0.248871    0.398556    11.00000    0.02992    0.02709 =
         0.02527    0.00204    0.00840   -0.00793
AFIX  33
H22A  2    0.138876    0.201667    0.438543    11.00000   -1.50000
H22B  2    0.051062    0.230145    0.421918    11.00000   -1.50000
H22C  2    0.081426    0.209967    0.336179    11.00000   -1.50000
AFIX   0
C21   1    0.020475    0.531801    0.319163    11.00000    0.01868    0.03432 =
         0.02798    0.00299    0.00878    0.00273
AFIX  33
H21A  2    0.026875    0.637087    0.316429    11.00000   -1.50000
H21B  2    0.009165    0.490669    0.257410    11.00000   -1.50000
H21C  2   -0.021200    0.510846    0.343149    11.00000   -1.50000
AFIX   0
C31   1    0.111190    0.388615    0.159726    11.00000    0.02810    0.02942 =
         0.02246   -0.00241    0.00268   -0.00059
AFIX  33
H31B  2    0.117885    0.327320    0.110709    11.00000   -1.50000
H31C  2    0.068624    0.352412    0.177809    11.00000   -1.50000
H31A  2    0.101057    0.488655    0.137585    11.00000   -1.50000
AFIX   0
C11   1    0.162897    0.821236    0.410253    11.00000    0.03074    0.01819 =
         0.03676   -0.00113    0.01050    0.00434
AFIX  33
H11A  2    0.188929    0.799871    0.475106    11.00000   -1.50000
H11B  2    0.172175    0.922444    0.397386    11.00000   -1.50000
H11C  2    0.108578    0.805757    0.396789    11.00000   -1.50000
AFIX   0
C12   1    0.145561    0.749522    0.215714    11.00000    0.03390    0.02437 =
         0.02727    0.00847    0.00657    0.00321
AFIX  33
H12A  2    0.161934    0.688755    0.173152    11.00000   -1.50000
H12B  2    0.091492    0.735066    0.205037    11.00000   -1.50000
H12C  2    0.155089    0.851753    0.205634    11.00000   -1.50000
AFIX   0
C32   1    0.212873    0.183007    0.286286    11.00000    0.02844    0.02119 =
         0.03030   -0.00605    0.00467   -0.00053
AFIX  33
H32B  2    0.258173    0.167697    0.339139    11.00000   -1.50000
H32A  2    0.168813    0.144165    0.300053    11.00000   -1.50000
H32C  2    0.218641    0.133034    0.232550    11.00000   -1.50000
AFIX   0
H1    2    0.369234    0.452179    0.471436    11.00000    0.02435
H2    2    0.301711    0.332447    0.544499    11.00000    0.02562
H3    2    0.282151    0.619341    0.541640    11.00000    0.03190
HKLF    4

REM  shelxt_a.res in P2(1)/c
REM R1 =  0.0418 for    3973 Fo > 4sig(Fo)  and  0.0493 for all    4606 data
REM    238 parameters refined using      0 restraints

END

WGHT      0.0529      3.1500

REM Highest difference peak  0.760,  deepest hole -0.532,  1-sigma level  0.073
Q1    1   0.2287  0.7014  0.4064  11.00000  0.05    0.76
Q2    1   0.2725  0.3587  0.4208  11.00000  0.05    0.73
Q3    1   0.1828  0.4896  0.2362  11.00000  0.05    0.71
Q4    1   0.1701  0.1339  0.2519  11.00000  0.05    0.52
Q5    1   0.2561  0.1415  0.2611  11.00000  0.05    0.51
Q6    1   0.2279  0.1604  0.3602  11.00000  0.05    0.51
Q7    1   0.1997  0.2640  0.2660  11.00000  0.05    0.43
Q8    1   0.1714  0.7532  0.3772  11.00000  0.05    0.33
Q9    1   0.1052  0.3359  0.4088  11.00000  0.05    0.33
Q10   1   0.1913  0.4792  0.3374  11.00000  0.05    0.31
Q11   1   0.1442  0.3741  0.2085  11.00000  0.05    0.31
Q12   1   0.2811  0.1557  0.4853  11.00000  0.05    0.31
Q13   1   0.4537  0.0628  0.5670  11.00000  0.05    0.31
Q14   1   0.2483  0.4213  0.2436  11.00000  0.05    0.30
Q15   1   0.2587  0.7244  0.3513  11.00000  0.05    0.30
Q16   1   0.0133  0.2933  0.4729  11.00000  0.05    0.30
Q17   1   0.1581  0.4912  0.3661  11.00000  0.05    0.29
Q18   1   0.1200  0.4773  0.4670  11.00000  0.05    0.29
Q19   1   0.0611  0.4823  0.3355  11.00000  0.05    0.29
Q20   1   0.1054  0.5129  0.6195  11.00000  0.05    0.29
;
_shelx_res_checksum              21026

_exptl_crystal_recrystallization_method 
'Re-crystallisation from solvent: Hexane'
_chemical_properties_physical    ', Air-sensitive,Moisture-sensitive'
####################################################################### 
# 
# This file contains crystal structure data downloaded from the 
# Cambridge Structural Database (CSD) hosted by the Cambridge 
# Crystallographic Data Centre (CCDC).
# 
# Full information about CCDC data access policies and citation 
# guidelines are available at http://www.ccdc.cam.ac.uk/access/V1 
# 
# Audit and citation data items may have been added by the CCDC. 
# Please retain this information to preserve the provenance of 
# this file and to allow appropriate attribution of the data. 
# 
#######################################################################

data_shelx
_database_code_depnum_ccdc_archive 'CCDC 1530365'
_audit_update_record             
;
2017-01-31 deposited with the CCDC.
2017-05-17 downloaded from the CCDC.
;
# start Validation Reply Form
_vrf_PLAT213_shelx               
;
PROBLEM: Atom C34             has ADP max/min Ratio .....        4.5 prolat
RESPONSE: Due to minor disorder of C(TMS)3 group
;
# Added during the CSD deposition process: Tuesday 31 January 2017 12:14 AM
# end Validation Reply Form


_audit_creation_method           SHELXL-2014/7
_shelx_SHELXL_version_number     2014/7
_chemical_name_systematic        ?
_chemical_name_common            ACB_1_140
_chemical_melting_point          ?
_chemical_formula_moiety         'C30 H47 Al F4 Si3 Ti2'
_chemical_formula_sum            'C30 H47 Al F4 Si3 Ti2'
_chemical_formula_weight         690.72

loop_
_atom_type_symbol
_atom_type_description
_atom_type_scat_dispersion_real
_atom_type_scat_dispersion_imag
_atom_type_scat_source
C C 0.0033 0.0016 'International Tables Vol C Tables 4.2.6.8 and 6.1.1.4'
H H 0.0000 0.0000 'International Tables Vol C Tables 4.2.6.8 and 6.1.1.4'
F F 0.0171 0.0103 'International Tables Vol C Tables 4.2.6.8 and 6.1.1.4'
Al Al 0.0645 0.0514 'International Tables Vol C Tables 4.2.6.8 and 6.1.1.4'
Si Si 0.0817 0.0704 'International Tables Vol C Tables 4.2.6.8 and 6.1.1.4'
Ti Ti 0.2776 0.4457 'International Tables Vol C Tables 4.2.6.8 and 6.1.1.4'

_space_group_crystal_system      triclinic
_space_group_IT_number           2
_space_group_name_H-M_alt        'P -1'
_space_group_name_Hall           '-P 1'

_shelx_space_group_comment       
;
The symmetry employed for this shelxl refinement is uniquely defined
by the following loop, which should always be used as a source of
symmetry information in preference to the above space-group names.
They are only intended as comments.
;

loop_
_space_group_symop_operation_xyz
'x, y, z'
'-x, -y, -z'

_cell_length_a                   12.1490(6)
_cell_length_b                   16.6519(9)
_cell_length_c                   18.1791(9)
_cell_angle_alpha                105.807(3)
_cell_angle_beta                 102.060(2)
_cell_angle_gamma                91.054(3)
_cell_volume                     3449.4(3)
_cell_formula_units_Z            4
_cell_measurement_temperature    100(2)
_cell_measurement_reflns_used    9983
_cell_measurement_theta_min      2.37
_cell_measurement_theta_max      25.08

_exptl_crystal_description       blocks
_exptl_crystal_colour            green
_exptl_crystal_density_meas      ?
_exptl_crystal_density_method    ?
_exptl_crystal_density_diffrn    1.330
_exptl_crystal_F_000             1448
_exptl_transmission_factor_min   ?
_exptl_transmission_factor_max   ?
_exptl_crystal_size_max          0.080
_exptl_crystal_size_mid          0.060
_exptl_crystal_size_min          0.050
_exptl_absorpt_coefficient_mu    0.633
_shelx_estimated_absorpt_T_min   0.951
_shelx_estimated_absorpt_T_max   0.969
_exptl_absorpt_correction_type   multi-scan
_exptl_absorpt_correction_T_min  0.6942
_exptl_absorpt_correction_T_max  0.7452
_exptl_absorpt_process_details   SADABS
_exptl_absorpt_special_details   ?
_diffrn_ambient_temperature      100(2)
_diffrn_radiation_wavelength     0.71073
_diffrn_radiation_type           MoK\a
_diffrn_source                   'microfocus sealed tube'
_diffrn_measurement_device_type  'Bruker APEX-II CCD'
_diffrn_measurement_method       '\f and \w scans'
_diffrn_detector_area_resol_mean 8.366
_diffrn_reflns_number            113817
_diffrn_reflns_av_unetI/netI     0.0886
_diffrn_reflns_av_R_equivalents  0.1061
_diffrn_reflns_limit_h_min       -14
_diffrn_reflns_limit_h_max       14
_diffrn_reflns_limit_k_min       -18
_diffrn_reflns_limit_k_max       20
_diffrn_reflns_limit_l_min       -21
_diffrn_reflns_limit_l_max       21
_diffrn_reflns_theta_min         1.194
_diffrn_reflns_theta_max         25.418
_diffrn_reflns_theta_full        25.000
_diffrn_measured_fraction_theta_max 0.996
_diffrn_measured_fraction_theta_full 0.999
_diffrn_reflns_Laue_measured_fraction_max 0.996
_diffrn_reflns_Laue_measured_fraction_full 0.999
_diffrn_reflns_point_group_measured_fraction_max 0.996
_diffrn_reflns_point_group_measured_fraction_full 0.999
_reflns_number_total             12679
_reflns_number_gt                8582
_reflns_threshold_expression     'I > 2\s(I)'
_reflns_Friedel_coverage         0.000
_reflns_Friedel_fraction_max     .
_reflns_Friedel_fraction_full    .

_reflns_special_details          
;
 Reflections were merged by SHELXL according to the crystal
 class for the calculation of statistics and refinement.
 
 _reflns_Friedel_fraction is defined as the number of unique
 Friedel pairs measured divided by the number that would be
 possible theoretically, ignoring centric projections and
 systematic absences.
;

_computing_data_collection       'Bruker APEX2'
_computing_cell_refinement       'Bruker SAINT'
_computing_data_reduction        'Bruker SAINT'
_computing_structure_solution    'SHELXT-2014 (Sheldrick 2014)'
_computing_structure_refinement  'SHELXL-2014/7 (Sheldrick, 2014)'
_computing_molecular_graphics    Mercury
_computing_publication_material  WinGX
_refine_special_details          ?
_refine_ls_structure_factor_coef Fsqd
_refine_ls_matrix_type           full
_refine_ls_weighting_scheme      calc
_refine_ls_weighting_details     
'w=1/[\s^2^(Fo^2^)+(0.0670P)^2^+2.8377P] where P=(Fo^2^+2Fc^2^)/3'
_atom_sites_solution_primary     iterative
_atom_sites_solution_secondary   difmap
_atom_sites_solution_hydrogens   geom
_refine_ls_hydrogen_treatment    constr
_refine_ls_extinction_method     none
_refine_ls_extinction_coef       .
_refine_ls_number_reflns         12679
_refine_ls_number_parameters     739
_refine_ls_number_restraints     0
_refine_ls_R_factor_all          0.1002
_refine_ls_R_factor_gt           0.0578
_refine_ls_wR_factor_ref         0.1429
_refine_ls_wR_factor_gt          0.1261
_refine_ls_goodness_of_fit_ref   1.042
_refine_ls_restrained_S_all      1.042
_refine_ls_shift/su_max          0.001
_refine_ls_shift/su_mean         0.000

loop_
_atom_site_label
_atom_site_type_symbol
_atom_site_fract_x
_atom_site_fract_y
_atom_site_fract_z
_atom_site_U_iso_or_equiv
_atom_site_adp_type
_atom_site_occupancy
_atom_site_site_symmetry_order
_atom_site_calc_flag
_atom_site_refinement_flags_posn
_atom_site_refinement_flags_adp
_atom_site_refinement_flags_occupancy
_atom_site_disorder_assembly
_atom_site_disorder_group
C1 C 0.3932(3) 0.3374(2) 0.6598(2) 0.0247(9) Uani 1 1 d . . . . .
H1 H 0.4483 0.3645 0.7059 0.030 Uiso 1 1 calc R U . . .
C2 C 0.2938(3) 0.2918(2) 0.6566(2) 0.0286(10) Uani 1 1 d . . . . .
H2 H 0.2696 0.2828 0.7003 0.034 Uiso 1 1 calc R U . . .
C3 C 0.2362(4) 0.2618(2) 0.5787(3) 0.0318(11) Uani 1 1 d . . . . .
H3 H 0.1656 0.2295 0.5600 0.038 Uiso 1 1 calc R U . . .
C4 C 0.3009(4) 0.2876(3) 0.5325(3) 0.0337(11) Uani 1 1 d . . . . .
H4 H 0.2827 0.2743 0.4769 0.040 Uiso 1 1 calc R U . . .
C5 C 0.3974(3) 0.3364(2) 0.5824(2) 0.0276(10) Uani 1 1 d . . . . .
H5 H 0.4545 0.3635 0.5670 0.033 Uiso 1 1 calc R U . . .
C6 C 0.1144(3) 0.5090(3) 0.5824(2) 0.0257(10) Uani 1 1 d . . . . .
H6 H 0.1048 0.5550 0.6243 0.031 Uiso 1 1 calc R U . . .
C7 C 0.0524(3) 0.4313(3) 0.5574(2) 0.0257(10) Uani 1 1 d . . . . .
H7 H -0.0064 0.4153 0.5789 0.031 Uiso 1 1 calc R U . . .
C8 C 0.0928(3) 0.3812(3) 0.4949(2) 0.0305(10) Uani 1 1 d . . . . .
H8 H 0.0660 0.3251 0.4662 0.037 Uiso 1 1 calc R U . . .
C9 C 0.1802(4) 0.4289(3) 0.4819(2) 0.0362(11) Uani 1 1 d . . . . .
H9 H 0.2233 0.4104 0.4433 0.043 Uiso 1 1 calc R U . . .
C10 C 0.1922(3) 0.5082(3) 0.5361(2) 0.0302(10) Uani 1 1 d . . . . .
H10 H 0.2443 0.5535 0.5404 0.036 Uiso 1 1 calc R U . . .
C11 C 0.2949(3) 0.4090(2) 0.8599(2) 0.0228(9) Uani 1 1 d . . . . .
H11 H 0.3503 0.3927 0.8300 0.027 Uiso 1 1 calc R U . . .
C12 C 0.3066(3) 0.4770(2) 0.9264(2) 0.0244(9) Uani 1 1 d . . . . .
H12 H 0.3720 0.5149 0.9498 0.029 Uiso 1 1 calc R U . . .
C13 C 0.2066(3) 0.4803(3) 0.9530(2) 0.0270(10) Uani 1 1 d . . . . .
H13 H 0.1916 0.5205 0.9973 0.032 Uiso 1 1 calc R U . . .
C14 C 0.1322(3) 0.4129(3) 0.9021(2) 0.0279(10) Uani 1 1 d . . . . .
H14 H 0.0577 0.3997 0.9062 0.033 Uiso 1 1 calc R U . . .
C15 C 0.1861(3) 0.3686(3) 0.8447(2) 0.0267(10) Uani 1 1 d . . . . .
H15 H 0.1552 0.3202 0.8031 0.032 Uiso 1 1 calc R U . . .
C16 C 0.0872(3) 0.6326(3) 0.8638(2) 0.0287(10) Uani 1 1 d . . . . .
H16 H 0.1337 0.6790 0.9003 0.034 Uiso 1 1 calc R U . . .
C17 C 0.0228(3) 0.5736(3) 0.8817(2) 0.0313(11) Uani 1 1 d . . . . .
H17 H 0.0173 0.5729 0.9329 0.038 Uiso 1 1 calc R U . . .
C18 C -0.0322(3) 0.5158(3) 0.8121(2) 0.0292(10) Uani 1 1 d . . . . .
H18 H -0.0810 0.4686 0.8075 0.035 Uiso 1 1 calc R U . . .
C19 C -0.0034(3) 0.5393(3) 0.7506(2) 0.0285(10) Uani 1 1 d . . . . .
H19 H -0.0299 0.5113 0.6964 0.034 Uiso 1 1 calc R U . . .
C20 C 0.0708(3) 0.6108(3) 0.7816(2) 0.0261(10) Uani 1 1 d . . . . .
H20 H 0.1045 0.6399 0.7526 0.031 Uiso 1 1 calc R U . . .
C21 C 0.5227(3) 0.6628(2) 0.7879(2) 0.0176(8) Uani 1 1 d . . . . .
C22 C 0.6508(3) 0.5256(2) 0.6915(2) 0.0257(10) Uani 1 1 d . . . . .
H22A H 0.6968 0.5198 0.7406 0.039 Uiso 1 1 calc R U . . .
H22B H 0.6955 0.5149 0.6513 0.039 Uiso 1 1 calc R U . . .
H22C H 0.5843 0.4853 0.6741 0.039 Uiso 1 1 calc R U . . .
C23 C 0.5193(3) 0.6363(3) 0.6086(2) 0.0283(10) Uani 1 1 d . . . . .
H23A H 0.4490 0.6005 0.5957 0.042 Uiso 1 1 calc R U . . .
H23B H 0.5633 0.6152 0.5689 0.042 Uiso 1 1 calc R U . . .
H23C H 0.5015 0.6937 0.6097 0.042 Uiso 1 1 calc R U . . .
C24 C 0.7340(3) 0.7070(3) 0.7273(2) 0.0264(10) Uani 1 1 d . . . . .
H24A H 0.7127 0.7644 0.7324 0.040 Uiso 1 1 calc R U . . .
H24B H 0.7722 0.6894 0.6837 0.040 Uiso 1 1 calc R U . . .
H24C H 0.7851 0.7047 0.7760 0.040 Uiso 1 1 calc R U . . .
C25 C 0.7427(3) 0.6185(3) 0.8918(2) 0.0274(10) Uani 1 1 d . . . . .
H25A H 0.7872 0.6321 0.9459 0.041 Uiso 1 1 calc R U . . .
H25B H 0.7902 0.6297 0.8577 0.041 Uiso 1 1 calc R U . . .
H25C H 0.7151 0.5593 0.8741 0.041 Uiso 1 1 calc R U . . .
C26 C 0.6843(4) 0.7958(3) 0.9275(2) 0.0310(10) Uani 1 1 d . . . . .
H26A H 0.7383 0.8023 0.9774 0.047 Uiso 1 1 calc R U . . .
H26B H 0.6245 0.8337 0.9359 0.047 Uiso 1 1 calc R U . . .
H26C H 0.7235 0.8094 0.8899 0.047 Uiso 1 1 calc R U . . .
C27 C 0.5456(3) 0.6618(3) 0.9614(2) 0.0271(10) Uani 1 1 d . . . . .
H27A H 0.5291 0.6012 0.9495 0.041 Uiso 1 1 calc R U . . .
H27B H 0.4749 0.6893 0.9590 0.041 Uiso 1 1 calc R U . . .
H27C H 0.5939 0.6832 1.0141 0.041 Uiso 1 1 calc R U . . .
C28 C 0.5066(4) 0.8424(2) 0.7628(3) 0.0312(10) Uani 1 1 d . . . . .
H28A H 0.5758 0.8616 0.8037 0.047 Uiso 1 1 calc R U . . .
H28B H 0.4570 0.8883 0.7642 0.047 Uiso 1 1 calc R U . . .
H28C H 0.5260 0.8247 0.7114 0.047 Uiso 1 1 calc R U . . .
C29 C 0.3036(3) 0.7174(3) 0.6974(2) 0.0310(10) Uani 1 1 d . . . . .
H29A H 0.3262 0.7081 0.6472 0.046 Uiso 1 1 calc R U . . .
H29B H 0.2501 0.7609 0.7022 0.046 Uiso 1 1 calc R U . . .
H29C H 0.2676 0.6652 0.6996 0.046 Uiso 1 1 calc R U . . .
C30 C 0.3726(3) 0.7935(3) 0.8694(2) 0.0288(10) Uani 1 1 d . . . . .
H30A H 0.3296 0.7480 0.8783 0.043 Uiso 1 1 calc R U . . .
H30B H 0.3226 0.8373 0.8613 0.043 Uiso 1 1 calc R U . . .
H30C H 0.4344 0.8170 0.9152 0.043 Uiso 1 1 calc R U . . .
C31 C 0.6696(4) 0.0441(3) 0.5118(2) 0.0353(11) Uani 1 1 d . . . . .
H31 H 0.7163 -0.0003 0.5162 0.042 Uiso 1 1 calc R U . . .
C32 C 0.5930(3) 0.0730(3) 0.5578(2) 0.0298(10) Uani 1 1 d . . . . .
H32 H 0.5791 0.0521 0.5990 0.036 Uiso 1 1 calc R U . . .
C33 C 0.5400(4) 0.1373(3) 0.5336(3) 0.0372(11) Uani 1 1 d . . . . .
H33 H 0.4834 0.1682 0.5549 0.045 Uiso 1 1 calc R U . . .
C34 C 0.5850(4) 0.1481(3) 0.4727(3) 0.0489(14) Uani 1 1 d . . . . .
H34 H 0.5640 0.1880 0.4447 0.059 Uiso 1 1 calc R U . . .
C35 C 0.6674(4) 0.0899(3) 0.4586(2) 0.0505(15) Uani 1 1 d . . . . .
H35 H 0.7119 0.0838 0.4205 0.061 Uiso 1 1 calc R U . . .
C36 C 0.8863(3) 0.2876(2) 0.6425(2) 0.0250(9) Uani 1 1 d . . . . .
H36 H 0.9358 0.2880 0.6906 0.030 Uiso 1 1 calc R U . . .
C37 C 0.8976(4) 0.2418(3) 0.5674(2) 0.0303(10) Uani 1 1 d . . . . .
H37 H 0.9549 0.2056 0.5555 0.036 Uiso 1 1 calc R U . . .
C38 C 0.8080(4) 0.2599(3) 0.5135(2) 0.0346(11) Uani 1 1 d . . . . .
H38 H 0.7945 0.2387 0.4580 0.042 Uiso 1 1 calc R U . . .
C39 C 0.7414(4) 0.3149(3) 0.5556(3) 0.0336(11) Uani 1 1 d . . . . .
H39 H 0.6743 0.3363 0.5338 0.040 Uiso 1 1 calc R U . . .
C40 C 0.7915(3) 0.3320(2) 0.6349(2) 0.0286(10) Uani 1 1 d . . . . .
H40 H 0.7651 0.3681 0.6767 0.034 Uiso 1 1 calc R U . . .
C41 C 0.5553(3) 0.0838(2) 0.7550(2) 0.0275(10) Uani 1 1 d . . . . .
H41 H 0.5827 0.0380 0.7217 0.033 Uiso 1 1 calc R U . . .
C42 C 0.5774(3) 0.1048(3) 0.8374(3) 0.0296(10) Uani 1 1 d . . . . .
H42 H 0.6224 0.0758 0.8695 0.035 Uiso 1 1 calc R U . . .
C43 C 0.5217(3) 0.1752(3) 0.8630(2) 0.0300(11) Uani 1 1 d . . . . .
H43 H 0.5207 0.2023 0.9161 0.036 Uiso 1 1 calc R U . . .
C44 C 0.4670(3) 0.1998(3) 0.7977(3) 0.0297(10) Uani 1 1 d . . . . .
H44 H 0.4246 0.2474 0.7989 0.036 Uiso 1 1 calc R U . . .
C45 C 0.4856(3) 0.1425(3) 0.7307(2) 0.0278(10) Uani 1 1 d . . . . .
H45 H 0.4565 0.1429 0.6781 0.033 Uiso 1 1 calc R U . . .
C46 C 0.8171(3) 0.2964(2) 0.9045(2) 0.0243(9) Uani 1 1 d . . . . .
H46 H 0.8827 0.2717 0.9239 0.029 Uiso 1 1 calc R U . . .
C47 C 0.7194(4) 0.3069(3) 0.9350(2) 0.0302(10) Uani 1 1 d . . . . .
H47 H 0.7069 0.2895 0.9784 0.036 Uiso 1 1 calc R U . . .
C48 C 0.6441(3) 0.3471(2) 0.8910(2) 0.0286(10) Uani 1 1 d . . . . .
H48 H 0.5716 0.3620 0.8993 0.034 Uiso 1 1 calc R U . . .
C49 C 0.6933(3) 0.3619(2) 0.8324(2) 0.0264(10) Uani 1 1 d . . . . .
H49 H 0.6606 0.3890 0.7943 0.032 Uiso 1 1 calc R U . . .
C50 C 0.7998(3) 0.3294(2) 0.8401(2) 0.0234(9) Uani 1 1 d . . . . .
H50 H 0.8512 0.3296 0.8073 0.028 Uiso 1 1 calc R U . . .
C51 C 0.9923(3) 0.0231(2) 0.7566(2) 0.0200(9) Uani 1 1 d . . . . .
C52 C 0.9539(4) -0.0680(3) 0.5779(2) 0.0375(12) Uani 1 1 d . . . . .
H52A H 0.9384 -0.0132 0.5696 0.056 Uiso 1 1 calc R U . . .
H52B H 0.9058 -0.1119 0.5355 0.056 Uiso 1 1 calc R U . . .
H52C H 1.0334 -0.0774 0.5784 0.056 Uiso 1 1 calc R U . . .
C53 C 0.7654(3) -0.0779(3) 0.6586(2) 0.0293(10) Uani 1 1 d . . . . .
H53A H 0.7374 -0.0245 0.6532 0.044 Uiso 1 1 calc R U . . .
H53B H 0.7435 -0.0902 0.7036 0.044 Uiso 1 1 calc R U . . .
H53C H 0.7328 -0.1227 0.6108 0.044 Uiso 1 1 calc R U . . .
C54 C 0.9703(4) -0.1728(3) 0.6899(3) 0.0434(13) Uani 1 1 d . . . . .
H54A H 0.9262 -0.2193 0.6479 0.065 Uiso 1 1 calc R U . . .
H54B H 0.9586 -0.1767 0.7406 0.065 Uiso 1 1 calc R U . . .
H54C H 1.0506 -0.1758 0.6893 0.065 Uiso 1 1 calc R U . . .
C55 C 1.2271(3) -0.0400(3) 0.7304(3) 0.0341(11) Uani 1 1 d . . . . .
H55A H 1.2361 -0.0661 0.7733 0.051 Uiso 1 1 calc R U . . .
H55B H 1.3015 -0.0212 0.7256 0.051 Uiso 1 1 calc R U . . .
H55C H 1.1891 -0.0810 0.6812 0.051 Uiso 1 1 calc R U . . .
C56 C 1.1434(3) 0.1047(3) 0.6717(2) 0.0266(10) Uani 1 1 d . . . . .
H56A H 1.1052 0.0670 0.6208 0.040 Uiso 1 1 calc R U . . .
H56B H 1.2220 0.1181 0.6710 0.040 Uiso 1 1 calc R U . . .
H56C H 1.1048 0.1564 0.6822 0.040 Uiso 1 1 calc R U . . .
C57 C 1.2216(3) 0.1272(3) 0.8448(2) 0.0289(10) Uani 1 1 d . . . . .
H57A H 1.1856 0.1802 0.8545 0.043 Uiso 1 1 calc R U . . .
H57B H 1.2992 0.1375 0.8403 0.043 Uiso 1 1 calc R U . . .
H57C H 1.2223 0.1032 0.8885 0.043 Uiso 1 1 calc R U . . .
C58 C 1.0009(3) 0.1140(3) 0.9320(2) 0.0286(10) Uani 1 1 d . . . . .
H58A H 0.9252 0.1302 0.9373 0.043 Uiso 1 1 calc R U . . .
H58B H 1.0391 0.1563 0.9156 0.043 Uiso 1 1 calc R U . . .
H58C H 1.0444 0.1099 0.9825 0.043 Uiso 1 1 calc R U . . .
C59 C 0.8539(3) -0.0449(3) 0.8584(2) 0.0295(10) Uani 1 1 d . . . . .
H59A H 0.8469 -0.1029 0.8251 0.044 Uiso 1 1 calc R U . . .
H59B H 0.7900 -0.0156 0.8388 0.044 Uiso 1 1 calc R U . . .
H59C H 0.8541 -0.0447 0.9123 0.044 Uiso 1 1 calc R U . . .
C60 C 1.1054(4) -0.0529(3) 0.8930(3) 0.0362(11) Uani 1 1 d . . . . .
H60A H 1.0967 -0.0601 0.9433 0.054 Uiso 1 1 calc R U . . .
H60B H 1.1788 -0.0231 0.9000 0.054 Uiso 1 1 calc R U . . .
H60C H 1.1009 -0.1080 0.8548 0.054 Uiso 1 1 calc R U . . .
F1 F 0.49349(17) 0.48886(13) 0.80965(12) 0.0231(5) Uani 1 1 d . . . . .
F2 F 0.36195(16) 0.51356(12) 0.67836(11) 0.0192(5) Uani 1 1 d . . . . .
F3 F 0.31042(16) 0.57856(12) 0.81799(11) 0.0188(5) Uani 1 1 d . . . . .
F4 F 0.19164(16) 0.44499(13) 0.71527(11) 0.0211(5) Uani 1 1 d . . . . .
F5 F 0.98504(17) 0.21268(12) 0.78581(12) 0.0224(5) Uani 1 1 d . . . . .
F6 F 0.79521(16) 0.13082(12) 0.79074(11) 0.0195(5) Uani 1 1 d . . . . .
F7 F 0.84774(17) 0.11682(12) 0.65165(11) 0.0206(5) Uani 1 1 d . . . . .
F8 F 0.68593(16) 0.21195(12) 0.69466(11) 0.0208(5) Uani 1 1 d . . . . .
Al1 Al 0.42507(9) 0.56216(7) 0.77505(6) 0.0189(3) Uani 1 1 d . . . . .
Al2 Al 0.90846(9) 0.12044(7) 0.74686(6) 0.0170(3) Uani 1 1 d . . . . .
Si1 Si 0.62038(9) 0.68434(7) 0.88773(6) 0.0218(3) Uani 1 1 d . . . . .
Si2 Si 0.60400(9) 0.63509(7) 0.70776(6) 0.0191(3) Uani 1 1 d . . . . .
Si3 Si 0.43210(9) 0.75177(7) 0.78025(7) 0.0245(3) Uani 1 1 d . . . . .
Si4 Si 1.14007(9) 0.05205(7) 0.75121(6) 0.0242(3) Uani 1 1 d . . . . .
Si5 Si 0.92333(10) -0.07084(7) 0.67448(7) 0.0284(3) Uani 1 1 d . . . . .
Si6 Si 0.98924(9) 0.00939(7) 0.85610(6) 0.0251(3) Uani 1 1 d . . . . .
Ti1 Ti 0.24007(6) 0.41066(4) 0.61025(4) 0.01945(18) Uani 1 1 d . . . . .
Ti2 Ti 0.16638(5) 0.50280(4) 0.82534(4) 0.01823(18) Uani 1 1 d . . . . .
Ti3 Ti 0.73115(6) 0.18495(4) 0.58801(4) 0.02099(18) Uani 1 1 d . . . . .
Ti4 Ti 0.66424(5) 0.21486(4) 0.80463(4) 0.01846(18) Uani 1 1 d . . . . .

loop_
_atom_site_aniso_label
_atom_site_aniso_U_11
_atom_site_aniso_U_22
_atom_site_aniso_U_33
_atom_site_aniso_U_23
_atom_site_aniso_U_13
_atom_site_aniso_U_12
C1 0.022(2) 0.016(2) 0.031(2) 0.0039(18) -0.0007(19) 0.0048(17)
C2 0.035(3) 0.017(2) 0.038(3) 0.0094(19) 0.015(2) 0.0035(19)
C3 0.026(2) 0.020(2) 0.043(3) 0.002(2) 0.002(2) -0.0044(18)
C4 0.040(3) 0.026(3) 0.030(2) -0.001(2) 0.008(2) 0.011(2)
C5 0.026(2) 0.021(2) 0.035(2) 0.0041(19) 0.011(2) 0.0050(19)
C6 0.024(2) 0.031(3) 0.021(2) 0.0120(19) -0.0018(18) 0.0053(19)
C7 0.017(2) 0.034(3) 0.025(2) 0.0096(19) -0.0006(18) 0.0022(19)
C8 0.029(2) 0.028(3) 0.026(2) 0.0039(19) -0.0080(19) 0.000(2)
C9 0.035(3) 0.055(3) 0.020(2) 0.013(2) 0.004(2) 0.010(2)
C10 0.024(2) 0.039(3) 0.032(2) 0.024(2) -0.002(2) -0.003(2)
C11 0.025(2) 0.019(2) 0.027(2) 0.0128(18) 0.0036(18) 0.0010(18)
C12 0.023(2) 0.028(2) 0.022(2) 0.0159(19) -0.0046(18) -0.0048(18)
C13 0.036(2) 0.029(3) 0.021(2) 0.0161(19) 0.006(2) 0.003(2)
C14 0.026(2) 0.034(3) 0.029(2) 0.019(2) 0.005(2) -0.003(2)
C15 0.031(2) 0.021(2) 0.028(2) 0.0121(19) -0.0018(19) -0.0039(19)
C16 0.021(2) 0.027(2) 0.035(3) 0.005(2) 0.0040(19) 0.0074(19)
C17 0.027(2) 0.042(3) 0.031(2) 0.013(2) 0.015(2) 0.013(2)
C18 0.014(2) 0.034(3) 0.041(3) 0.011(2) 0.007(2) 0.0052(18)
C19 0.019(2) 0.034(3) 0.026(2) 0.000(2) 0.0019(19) 0.012(2)
C20 0.019(2) 0.027(2) 0.038(3) 0.016(2) 0.0102(19) 0.0096(19)
C21 0.017(2) 0.019(2) 0.018(2) 0.0078(17) 0.0049(17) 0.0020(16)
C22 0.025(2) 0.025(2) 0.027(2) 0.0033(18) 0.0107(19) 0.0018(18)
C23 0.028(2) 0.035(3) 0.025(2) 0.0120(19) 0.0068(19) 0.0017(19)
C24 0.023(2) 0.031(2) 0.027(2) 0.0078(19) 0.0099(19) -0.0011(18)
C25 0.023(2) 0.035(3) 0.024(2) 0.0114(19) 0.0005(18) 0.0053(19)
C26 0.032(2) 0.032(3) 0.026(2) 0.006(2) 0.002(2) -0.003(2)
C27 0.027(2) 0.034(3) 0.022(2) 0.0091(19) 0.0068(19) 0.0030(19)
C28 0.030(2) 0.020(2) 0.048(3) 0.015(2) 0.012(2) 0.0033(19)
C29 0.025(2) 0.037(3) 0.034(2) 0.016(2) 0.004(2) 0.011(2)
C30 0.027(2) 0.026(2) 0.035(2) 0.008(2) 0.012(2) 0.0101(19)
C31 0.036(3) 0.029(3) 0.027(2) -0.005(2) -0.004(2) -0.006(2)
C32 0.028(2) 0.030(3) 0.026(2) 0.006(2) -0.002(2) -0.008(2)
C33 0.024(2) 0.036(3) 0.041(3) 0.003(2) -0.007(2) -0.003(2)
C34 0.057(3) 0.047(3) 0.028(3) 0.019(2) -0.033(3) -0.023(3)
C35 0.053(3) 0.069(4) 0.017(2) -0.006(2) 0.006(2) -0.029(3)
C36 0.026(2) 0.023(2) 0.028(2) 0.0124(19) 0.0034(19) -0.0068(18)
C37 0.032(2) 0.026(2) 0.039(3) 0.012(2) 0.018(2) 0.0014(19)
C38 0.052(3) 0.032(3) 0.022(2) 0.012(2) 0.007(2) -0.009(2)
C39 0.033(3) 0.028(3) 0.043(3) 0.023(2) -0.002(2) -0.002(2)
C40 0.034(3) 0.019(2) 0.031(3) 0.0079(19) 0.005(2) -0.0052(19)
C41 0.016(2) 0.019(2) 0.044(3) 0.002(2) 0.009(2) -0.0053(17)
C42 0.017(2) 0.038(3) 0.042(3) 0.024(2) 0.009(2) 0.0008(19)
C43 0.026(2) 0.037(3) 0.030(2) 0.008(2) 0.015(2) -0.006(2)
C44 0.019(2) 0.029(3) 0.047(3) 0.017(2) 0.011(2) 0.0044(19)
C45 0.016(2) 0.040(3) 0.030(2) 0.016(2) 0.0026(18) -0.0059(19)
C46 0.018(2) 0.017(2) 0.028(2) -0.0021(18) -0.0046(18) 0.0009(17)
C47 0.036(3) 0.028(3) 0.023(2) -0.0008(19) 0.008(2) -0.006(2)
C48 0.019(2) 0.028(2) 0.031(2) -0.004(2) 0.0039(19) 0.0045(19)
C49 0.030(2) 0.017(2) 0.026(2) 0.0028(18) -0.0013(19) 0.0001(18)
C50 0.025(2) 0.018(2) 0.023(2) -0.0023(18) 0.0075(18) -0.0052(17)
C51 0.022(2) 0.018(2) 0.023(2) 0.0070(17) 0.0109(17) 0.0011(17)
C52 0.050(3) 0.029(3) 0.028(2) -0.007(2) 0.016(2) -0.004(2)
C53 0.030(2) 0.023(2) 0.031(2) 0.0023(19) 0.007(2) -0.0069(19)
C54 0.035(3) 0.027(3) 0.071(3) 0.009(2) 0.025(3) 0.001(2)
C55 0.027(2) 0.043(3) 0.044(3) 0.024(2) 0.019(2) 0.014(2)
C56 0.024(2) 0.028(2) 0.032(2) 0.0109(19) 0.0108(19) -0.0011(18)
C57 0.017(2) 0.041(3) 0.032(2) 0.015(2) 0.0047(19) -0.0008(19)
C58 0.029(2) 0.038(3) 0.023(2) 0.013(2) 0.0073(19) 0.007(2)
C59 0.034(2) 0.028(2) 0.033(2) 0.015(2) 0.016(2) -0.0027(19)
C60 0.035(3) 0.044(3) 0.043(3) 0.026(2) 0.017(2) 0.017(2)
F1 0.0200(11) 0.0237(12) 0.0265(12) 0.0106(10) 0.0024(10) 0.0034(9)
F2 0.0180(11) 0.0201(12) 0.0193(11) 0.0064(9) 0.0031(9) -0.0011(9)
F3 0.0162(11) 0.0210(12) 0.0206(11) 0.0076(9) 0.0048(9) 0.0013(9)
F4 0.0171(11) 0.0294(13) 0.0178(11) 0.0085(10) 0.0036(9) 0.0034(9)
F5 0.0203(12) 0.0177(12) 0.0269(12) 0.0050(10) 0.0025(10) -0.0015(9)
F6 0.0180(11) 0.0198(12) 0.0221(11) 0.0064(9) 0.0064(9) 0.0020(9)
F7 0.0223(12) 0.0196(12) 0.0211(11) 0.0077(9) 0.0049(9) 0.0015(9)
F8 0.0202(11) 0.0249(12) 0.0167(11) 0.0045(9) 0.0050(9) -0.0046(9)
Al1 0.0166(6) 0.0204(7) 0.0206(6) 0.0071(5) 0.0042(5) 0.0017(5)
Al2 0.0163(6) 0.0165(6) 0.0183(6) 0.0046(5) 0.0041(5) 0.0000(5)
Si1 0.0193(6) 0.0272(7) 0.0191(6) 0.0059(5) 0.0050(5) 0.0049(5)
Si2 0.0184(6) 0.0215(6) 0.0191(6) 0.0070(5) 0.0064(5) 0.0008(5)
Si3 0.0245(6) 0.0223(6) 0.0300(6) 0.0113(5) 0.0080(5) 0.0068(5)
Si4 0.0213(6) 0.0268(7) 0.0286(6) 0.0116(5) 0.0097(5) 0.0032(5)
Si5 0.0288(7) 0.0224(7) 0.0330(7) 0.0024(5) 0.0119(5) -0.0002(5)
Si6 0.0242(6) 0.0273(7) 0.0287(6) 0.0124(5) 0.0106(5) 0.0043(5)
Ti1 0.0179(4) 0.0211(4) 0.0183(4) 0.0053(3) 0.0019(3) 0.0006(3)
Ti2 0.0155(4) 0.0214(4) 0.0194(4) 0.0082(3) 0.0041(3) 0.0011(3)
Ti3 0.0223(4) 0.0219(4) 0.0177(4) 0.0064(3) 0.0012(3) -0.0019(3)
Ti4 0.0157(4) 0.0197(4) 0.0204(4) 0.0055(3) 0.0052(3) 0.0001(3)

_geom_special_details            
;
 All esds (except the esd in the dihedral angle between two l.s. planes)
 are estimated using the full covariance matrix.  The cell esds are taken
 into account individually in the estimation of esds in distances, angles
 and torsion angles; correlations between esds in cell parameters are only
 used when they are defined by crystal symmetry.  An approximate (isotropic)
 treatment of cell esds is used for estimating esds involving l.s. planes.
;

loop_
_geom_bond_atom_site_label_1
_geom_bond_atom_site_label_2
_geom_bond_distance
_geom_bond_site_symmetry_2
_geom_bond_publ_flag
C1 C2 1.398(5) . ?
C1 C5 1.414(5) . ?
C1 Ti1 2.395(4) . ?
C1 H1 0.9500 . ?
C2 C3 1.390(6) . ?
C2 Ti1 2.404(4) . ?
C2 H2 0.9500 . ?
C3 C4 1.403(6) . ?
C3 Ti1 2.385(4) . ?
C3 H3 0.9500 . ?
C4 C5 1.405(6) . ?
C4 Ti1 2.379(4) . ?
C4 H4 0.9500 . ?
C5 Ti1 2.364(4) . ?
C5 H5 0.9500 . ?
C6 C10 1.389(5) . ?
C6 C7 1.395(6) . ?
C6 Ti1 2.343(4) . ?
C6 H6 0.9500 . ?
C7 C8 1.400(5) . ?
C7 Ti1 2.352(4) . ?
C7 H7 0.9500 . ?
C8 C9 1.410(6) . ?
C8 Ti1 2.384(4) . ?
C8 H8 0.9500 . ?
C9 C10 1.401(6) . ?
C9 Ti1 2.398(4) . ?
C9 H9 0.9500 . ?
C10 Ti1 2.387(4) . ?
C10 H10 0.9500 . ?
C11 C12 1.393(5) . ?
C11 C15 1.410(5) . ?
C11 Ti2 2.342(4) . ?
C11 H11 0.9500 . ?
C12 C13 1.395(5) . ?
C12 Ti2 2.369(4) . ?
C12 H12 0.9500 . ?
C13 C14 1.407(6) . ?
C13 Ti2 2.403(4) . ?
C13 H13 0.9500 . ?
C14 C15 1.394(5) . ?
C14 Ti2 2.392(4) . ?
C14 H14 0.9500 . ?
C15 Ti2 2.364(4) . ?
C15 H15 0.9500 . ?
C16 C17 1.391(6) . ?
C16 C20 1.408(6) . ?
C16 Ti2 2.371(4) . ?
C16 H16 0.9500 . ?
C17 C18 1.391(6) . ?
C17 Ti2 2.377(4) . ?
C17 H17 0.9500 . ?
C18 C19 1.387(6) . ?
C18 Ti2 2.394(4) . ?
C18 H18 0.9500 . ?
C19 C20 1.390(6) . ?
C19 Ti2 2.408(4) . ?
C19 H19 0.9500 . ?
C20 Ti2 2.384(4) . ?
C20 H20 0.9500 . ?
C21 Si3 1.881(4) . ?
C21 Si1 1.886(4) . ?
C21 Si2 1.887(3) . ?
C21 Al1 1.966(4) . ?
C22 Si2 1.883(4) . ?
C22 H22A 0.9800 . ?
C22 H22B 0.9800 . ?
C22 H22C 0.9800 . ?
C23 Si2 1.885(4) . ?
C23 H23A 0.9800 . ?
C23 H23B 0.9800 . ?
C23 H23C 0.9800 . ?
C24 Si2 1.876(4) . ?
C24 H24A 0.9800 . ?
C24 H24B 0.9800 . ?
C24 H24C 0.9800 . ?
C25 Si1 1.864(4) . ?
C25 H25A 0.9800 . ?
C25 H25B 0.9800 . ?
C25 H25C 0.9800 . ?
C26 Si1 1.885(4) . ?
C26 H26A 0.9800 . ?
C26 H26B 0.9800 . ?
C26 H26C 0.9800 . ?
C27 Si1 1.878(4) . ?
C27 H27A 0.9800 . ?
C27 H27B 0.9800 . ?
C27 H27C 0.9800 . ?
C28 Si3 1.879(4) . ?
C28 H28A 0.9800 . ?
C28 H28B 0.9800 . ?
C28 H28C 0.9800 . ?
C29 Si3 1.884(4) . ?
C29 H29A 0.9800 . ?
C29 H29B 0.9800 . ?
C29 H29C 0.9800 . ?
C30 Si3 1.878(4) . ?
C30 H30A 0.9800 . ?
C30 H30B 0.9800 . ?
C30 H30C 0.9800 . ?
C31 C35 1.383(7) . ?
C31 C32 1.384(6) . ?
C31 Ti3 2.390(4) . ?
C31 H31 0.9500 . ?
C32 C33 1.385(6) . ?
C32 Ti3 2.353(4) . ?
C32 H32 0.9500 . ?
C33 C34 1.384(7) . ?
C33 Ti3 2.355(4) . ?
C33 H33 0.9500 . ?
C34 C35 1.419(7) . ?
C34 Ti3 2.373(4) . ?
C34 H34 0.9500 . ?
C35 Ti3 2.409(4) . ?
C35 H35 0.9500 . ?
C36 C40 1.383(6) . ?
C36 C37 1.408(5) . ?
C36 Ti3 2.374(4) . ?
C36 H36 0.9500 . ?
C37 C38 1.401(6) . ?
C37 Ti3 2.359(4) . ?
C37 H37 0.9500 . ?
C38 C39 1.409(6) . ?
C38 Ti3 2.382(4) . ?
C38 H38 0.9500 . ?
C39 C40 1.390(6) . ?
C39 Ti3 2.399(4) . ?
C39 H39 0.9500 . ?
C40 Ti3 2.407(4) . ?
C40 H40 0.9500 . ?
C41 C45 1.406(6) . ?
C41 C42 1.406(6) . ?
C41 Ti4 2.377(4) . ?
C41 H41 0.9500 . ?
C42 C43 1.383(6) . ?
C42 Ti4 2.369(4) . ?
C42 H42 0.9500 . ?
C43 C44 1.403(6) . ?
C43 Ti4 2.381(4) . ?
C43 H43 0.9500 . ?
C44 C45 1.391(6) . ?
C44 Ti4 2.378(4) . ?
C44 H44 0.9500 . ?
C45 Ti4 2.403(4) . ?
C45 H45 0.9500 . ?
C46 C50 1.403(6) . ?
C46 C47 1.407(5) . ?
C46 Ti4 2.397(4) . ?
C46 H46 0.9500 . ?
C47 C48 1.391(6) . ?
C47 Ti4 2.395(4) . ?
C47 H47 0.9500 . ?
C48 C49 1.399(6) . ?
C48 Ti4 2.382(4) . ?
C48 H48 0.9500 . ?
C49 C50 1.408(6) . ?
C49 Ti4 2.366(4) . ?
C49 H49 0.9500 . ?
C50 Ti4 2.353(4) . ?
C50 H50 0.9500 . ?
C51 Si4 1.879(4) . ?
C51 Si5 1.880(4) . ?
C51 Si6 1.891(4) . ?
C51 Al2 1.960(4) . ?
C52 Si5 1.881(4) . ?
C52 H52A 0.9800 . ?
C52 H52B 0.9800 . ?
C52 H52C 0.9800 . ?
C53 Si5 1.877(4) . ?
C53 H53A 0.9800 . ?
C53 H53B 0.9800 . ?
C53 H53C 0.9800 . ?
C54 Si5 1.875(5) . ?
C54 H54A 0.9800 . ?
C54 H54B 0.9800 . ?
C54 H54C 0.9800 . ?
C55 Si4 1.877(4) . ?
C55 H55A 0.9800 . ?
C55 H55B 0.9800 . ?
C55 H55C 0.9800 . ?
C56 Si4 1.890(4) . ?
C56 H56A 0.9800 . ?
C56 H56B 0.9800 . ?
C56 H56C 0.9800 . ?
C57 Si4 1.880(4) . ?
C57 H57A 0.9800 . ?
C57 H57B 0.9800 . ?
C57 H57C 0.9800 . ?
C58 Si6 1.886(4) . ?
C58 H58A 0.9800 . ?
C58 H58B 0.9800 . ?
C58 H58C 0.9800 . ?
C59 Si6 1.875(4) . ?
C59 H59A 0.9800 . ?
C59 H59B 0.9800 . ?
C59 H59C 0.9800 . ?
C60 Si6 1.885(4) . ?
C60 H60A 0.9800 . ?
C60 H60B 0.9800 . ?
C60 H60C 0.9800 . ?
F1 Al1 1.677(2) . ?
F2 Al1 1.724(2) . ?
F2 Ti1 2.155(2) . ?
F3 Al1 1.725(2) . ?
F3 Ti2 2.186(2) . ?
F4 Ti1 2.0506(19) . ?
F4 Ti2 2.0598(19) . ?
F5 Al2 1.675(2) . ?
F6 Al2 1.718(2) . ?
F6 Ti4 2.147(2) . ?
F7 Al2 1.718(2) . ?
F7 Ti3 2.173(2) . ?
F8 Ti4 2.0582(19) . ?
F8 Ti3 2.0596(19) . ?

loop_
_geom_angle_atom_site_label_1
_geom_angle_atom_site_label_2
_geom_angle_atom_site_label_3
_geom_angle
_geom_angle_site_symmetry_1
_geom_angle_site_symmetry_3
_geom_angle_publ_flag
C2 C1 C5 108.1(4) . . ?
C2 C1 Ti1 73.4(2) . . ?
C5 C1 Ti1 71.5(2) . . ?
C2 C1 H1 126.0 . . ?
C5 C1 H1 126.0 . . ?
Ti1 C1 H1 120.9 . . ?
C3 C2 C1 108.6(4) . . ?
C3 C2 Ti1 72.4(2) . . ?
C1 C2 Ti1 72.7(2) . . ?
C3 C2 H2 125.7 . . ?
C1 C2 H2 125.7 . . ?
Ti1 C2 H2 120.9 . . ?
C2 C3 C4 107.9(4) . . ?
C2 C3 Ti1 73.9(2) . . ?
C4 C3 Ti1 72.6(2) . . ?
C2 C3 H3 126.1 . . ?
C4 C3 H3 126.1 . . ?
Ti1 C3 H3 119.3 . . ?
C3 C4 C5 108.5(4) . . ?
C3 C4 Ti1 73.1(2) . . ?
C5 C4 Ti1 72.2(2) . . ?
C3 C4 H4 125.8 . . ?
C5 C4 H4 125.8 . . ?
Ti1 C4 H4 120.7 . . ?
C4 C5 C1 107.0(4) . . ?
C4 C5 Ti1 73.3(2) . . ?
C1 C5 Ti1 73.9(2) . . ?
C4 C5 H5 126.5 . . ?
C1 C5 H5 126.5 . . ?
Ti1 C5 H5 118.3 . . ?
C10 C6 C7 109.0(4) . . ?
C10 C6 Ti1 74.7(2) . . ?
C7 C6 Ti1 73.1(2) . . ?
C10 C6 H6 125.5 . . ?
C7 C6 H6 125.5 . . ?
Ti1 C6 H6 118.6 . . ?
C6 C7 C8 107.6(4) . . ?
C6 C7 Ti1 72.4(2) . . ?
C8 C7 Ti1 74.1(2) . . ?
C6 C7 H7 126.2 . . ?
C8 C7 H7 126.2 . . ?
Ti1 C7 H7 119.3 . . ?
C7 C8 C9 107.9(4) . . ?
C7 C8 Ti1 71.6(2) . . ?
C9 C8 Ti1 73.4(2) . . ?
C7 C8 H8 126.1 . . ?
C9 C8 H8 126.1 . . ?
Ti1 C8 H8 120.7 . . ?
C10 C9 C8 107.8(4) . . ?
C10 C9 Ti1 72.5(2) . . ?
C8 C9 Ti1 72.3(2) . . ?
C10 C9 H9 126.1 . . ?
C8 C9 H9 126.1 . . ?
Ti1 C9 H9 120.8 . . ?
C6 C10 C9 107.7(4) . . ?
C6 C10 Ti1 71.2(2) . . ?
C9 C10 Ti1 73.4(2) . . ?
C6 C10 H10 126.1 . . ?
C9 C10 H10 126.1 . . ?
Ti1 C10 H10 121.0 . . ?
C12 C11 C15 107.9(3) . . ?
C12 C11 Ti2 73.9(2) . . ?
C15 C11 Ti2 73.4(2) . . ?
C12 C11 H11 126.0 . . ?
C15 C11 H11 126.0 . . ?
Ti2 C11 H11 118.6 . . ?
C11 C12 C13 108.7(4) . . ?
C11 C12 Ti2 71.7(2) . . ?
C13 C12 Ti2 74.3(2) . . ?
C11 C12 H12 125.6 . . ?
C13 C12 H12 125.6 . . ?
Ti2 C12 H12 120.0 . . ?
C12 C13 C14 107.3(4) . . ?
C12 C13 Ti2 71.7(2) . . ?
C14 C13 Ti2 72.5(2) . . ?
C12 C13 H13 126.4 . . ?
C14 C13 H13 126.4 . . ?
Ti2 C13 H13 121.3 . . ?
C15 C14 C13 108.6(4) . . ?
C15 C14 Ti2 71.8(2) . . ?
C13 C14 Ti2 73.4(2) . . ?
C15 C14 H14 125.7 . . ?
C13 C14 H14 125.7 . . ?
Ti2 C14 H14 120.8 . . ?
C14 C15 C11 107.4(4) . . ?
C14 C15 Ti2 74.1(2) . . ?
C11 C15 Ti2 71.7(2) . . ?
C14 C15 H15 126.3 . . ?
C11 C15 H15 126.3 . . ?
Ti2 C15 H15 119.8 . . ?
C17 C16 C20 107.3(4) . . ?
C17 C16 Ti2 73.2(2) . . ?
C20 C16 Ti2 73.3(2) . . ?
C17 C16 H16 126.4 . . ?
C20 C16 H16 126.4 . . ?
Ti2 C16 H16 119.1 . . ?
C18 C17 C16 108.6(4) . . ?
C18 C17 Ti2 73.7(2) . . ?
C16 C17 Ti2 72.7(2) . . ?
C18 C17 H17 125.7 . . ?
C16 C17 H17 125.7 . . ?
Ti2 C17 H17 119.6 . . ?
C19 C18 C17 107.9(4) . . ?
C19 C18 Ti2 73.7(2) . . ?
C17 C18 Ti2 72.4(2) . . ?
C19 C18 H18 126.0 . . ?
C17 C18 H18 126.0 . . ?
Ti2 C18 H18 119.7 . . ?
C18 C19 C20 108.4(4) . . ?
C18 C19 Ti2 72.7(2) . . ?
C20 C19 Ti2 72.2(2) . . ?
C18 C19 H19 125.8 . . ?
C20 C19 H19 125.8 . . ?
Ti2 C19 H19 121.0 . . ?
C19 C20 C16 107.8(4) . . ?
C19 C20 Ti2 74.0(2) . . ?
C16 C20 Ti2 72.2(2) . . ?
C19 C20 H20 126.1 . . ?
C16 C20 H20 126.1 . . ?
Ti2 C20 H20 119.5 . . ?
Si3 C21 Si1 111.81(18) . . ?
Si3 C21 Si2 112.16(19) . . ?
Si1 C21 Si2 111.03(18) . . ?
Si3 C21 Al1 108.98(18) . . ?
Si1 C21 Al1 106.13(18) . . ?
Si2 C21 Al1 106.37(17) . . ?
Si2 C22 H22A 109.5 . . ?
Si2 C22 H22B 109.5 . . ?
H22A C22 H22B 109.5 . . ?
Si2 C22 H22C 109.5 . . ?
H22A C22 H22C 109.5 . . ?
H22B C22 H22C 109.5 . . ?
Si2 C23 H23A 109.5 . . ?
Si2 C23 H23B 109.5 . . ?
H23A C23 H23B 109.5 . . ?
Si2 C23 H23C 109.5 . . ?
H23A C23 H23C 109.5 . . ?
H23B C23 H23C 109.5 . . ?
Si2 C24 H24A 109.5 . . ?
Si2 C24 H24B 109.5 . . ?
H24A C24 H24B 109.5 . . ?
Si2 C24 H24C 109.5 . . ?
H24A C24 H24C 109.5 . . ?
H24B C24 H24C 109.5 . . ?
Si1 C25 H25A 109.5 . . ?
Si1 C25 H25B 109.5 . . ?
H25A C25 H25B 109.5 . . ?
Si1 C25 H25C 109.5 . . ?
H25A C25 H25C 109.5 . . ?
H25B C25 H25C 109.5 . . ?
Si1 C26 H26A 109.5 . . ?
Si1 C26 H26B 109.5 . . ?
H26A C26 H26B 109.5 . . ?
Si1 C26 H26C 109.5 . . ?
H26A C26 H26C 109.5 . . ?
H26B C26 H26C 109.5 . . ?
Si1 C27 H27A 109.5 . . ?
Si1 C27 H27B 109.5 . . ?
H27A C27 H27B 109.5 . . ?
Si1 C27 H27C 109.5 . . ?
H27A C27 H27C 109.5 . . ?
H27B C27 H27C 109.5 . . ?
Si3 C28 H28A 109.5 . . ?
Si3 C28 H28B 109.5 . . ?
H28A C28 H28B 109.5 . . ?
Si3 C28 H28C 109.5 . . ?
H28A C28 H28C 109.5 . . ?
H28B C28 H28C 109.5 . . ?
Si3 C29 H29A 109.5 . . ?
Si3 C29 H29B 109.5 . . ?
H29A C29 H29B 109.5 . . ?
Si3 C29 H29C 109.5 . . ?
H29A C29 H29C 109.5 . . ?
H29B C29 H29C 109.5 . . ?
Si3 C30 H30A 109.5 . . ?
Si3 C30 H30B 109.5 . . ?
H30A C30 H30B 109.5 . . ?
Si3 C30 H30C 109.5 . . ?
H30A C30 H30C 109.5 . . ?
H30B C30 H30C 109.5 . . ?
C35 C31 C32 109.3(4) . . ?
C35 C31 Ti3 74.0(3) . . ?
C32 C31 Ti3 71.6(2) . . ?
C35 C31 H31 125.4 . . ?
C32 C31 H31 125.4 . . ?
Ti3 C31 H31 120.8 . . ?
C31 C32 C33 108.7(4) . . ?
C31 C32 Ti3 74.5(2) . . ?
C33 C32 Ti3 73.0(2) . . ?
C31 C32 H32 125.7 . . ?
C33 C32 H32 125.7 . . ?
Ti3 C32 H32 118.7 . . ?
C34 C33 C32 107.1(4) . . ?
C34 C33 Ti3 73.7(3) . . ?
C32 C33 Ti3 72.8(2) . . ?
C34 C33 H33 126.4 . . ?
C32 C33 H33 126.4 . . ?
Ti3 C33 H33 119.0 . . ?
C33 C34 C35 109.2(4) . . ?
C33 C34 Ti3 72.3(2) . . ?
C35 C34 Ti3 74.1(3) . . ?
C33 C34 H34 125.4 . . ?
C35 C34 H34 125.4 . . ?
Ti3 C34 H34 119.9 . . ?
C31 C35 C34 105.8(4) . . ?
C31 C35 Ti3 72.5(2) . . ?
C34 C35 Ti3 71.3(2) . . ?
C31 C35 H35 127.1 . . ?
C34 C35 H35 127.1 . . ?
Ti3 C35 H35 120.9 . . ?
C40 C36 C37 108.8(4) . . ?
C40 C36 Ti3 74.5(2) . . ?
C37 C36 Ti3 72.1(2) . . ?
C40 C36 H36 125.6 . . ?
C37 C36 H36 125.6 . . ?
Ti3 C36 H36 119.6 . . ?
C38 C37 C36 106.9(4) . . ?
C38 C37 Ti3 73.7(2) . . ?
C36 C37 Ti3 73.3(2) . . ?
C38 C37 H37 126.6 . . ?
C36 C37 H37 126.6 . . ?
Ti3 C37 H37 118.5 . . ?
C37 C38 C39 108.2(4) . . ?
C37 C38 Ti3 71.9(2) . . ?
C39 C38 Ti3 73.5(2) . . ?
C37 C38 H38 125.9 . . ?
C39 C38 H38 125.9 . . ?
Ti3 C38 H38 120.4 . . ?
C40 C39 C38 107.7(4) . . ?
C40 C39 Ti3 73.5(2) . . ?
C38 C39 Ti3 72.2(2) . . ?
C40 C39 H39 126.2 . . ?
C38 C39 H39 126.2 . . ?
Ti3 C39 H39 120.0 . . ?
C36 C40 C39 108.4(4) . . ?
C36 C40 Ti3 71.9(2) . . ?
C39 C40 Ti3 72.9(2) . . ?
C36 C40 H40 125.8 . . ?
C39 C40 H40 125.8 . . ?
Ti3 C40 H40 121.2 . . ?
C45 C41 C42 108.1(4) . . ?
C45 C41 Ti4 73.9(2) . . ?
C42 C41 Ti4 72.5(2) . . ?
C45 C41 H41 125.9 . . ?
C42 C41 H41 125.9 . . ?
Ti4 C41 H41 119.5 . . ?
C43 C42 C41 107.6(4) . . ?
C43 C42 Ti4 73.5(2) . . ?
C41 C42 Ti4 73.1(2) . . ?
C43 C42 H42 126.2 . . ?
C41 C42 H42 126.2 . . ?
Ti4 C42 H42 119.1 . . ?
C42 C43 C44 108.7(4) . . ?
C42 C43 Ti4 72.6(2) . . ?
C44 C43 Ti4 72.7(2) . . ?
C42 C43 H43 125.7 . . ?
C44 C43 H43 125.7 . . ?
Ti4 C43 H43 120.7 . . ?
C45 C44 C43 108.1(4) . . ?
C45 C44 Ti4 74.1(2) . . ?
C43 C44 Ti4 73.0(2) . . ?
C45 C44 H44 126.0 . . ?
C43 C44 H44 126.0 . . ?
Ti4 C44 H44 118.9 . . ?
C44 C45 C41 107.6(4) . . ?
C44 C45 Ti4 72.1(2) . . ?
C41 C45 Ti4 71.9(2) . . ?
C44 C45 H45 126.2 . . ?
C41 C45 H45 126.2 . . ?
Ti4 C45 H45 121.5 . . ?
C50 C46 C47 107.3(4) . . ?
C50 C46 Ti4 71.1(2) . . ?
C47 C46 Ti4 72.9(2) . . ?
C50 C46 H46 126.4 . . ?
C47 C46 H46 126.4 . . ?
Ti4 C46 H46 121.4 . . ?
C48 C47 C46 108.5(4) . . ?
C48 C47 Ti4 72.5(2) . . ?
C46 C47 Ti4 73.0(2) . . ?
C48 C47 H47 125.7 . . ?
C46 C47 H47 125.7 . . ?
Ti4 C47 H47 120.5 . . ?
C47 C48 C49 108.3(3) . . ?
C47 C48 Ti4 73.6(2) . . ?
C49 C48 Ti4 72.2(2) . . ?
C47 C48 H48 125.8 . . ?
C49 C48 H48 125.8 . . ?
Ti4 C48 H48 120.1 . . ?
C48 C49 C50 107.6(4) . . ?
C48 C49 Ti4 73.5(2) . . ?
C50 C49 Ti4 72.1(2) . . ?
C48 C49 H49 126.2 . . ?
C50 C49 H49 126.2 . . ?
Ti4 C49 H49 120.0 . . ?
C46 C50 C49 108.3(3) . . ?
C46 C50 Ti4 74.6(2) . . ?
C49 C50 Ti4 73.1(2) . . ?
C46 C50 H50 125.9 . . ?
C49 C50 H50 125.9 . . ?
Ti4 C50 H50 118.3 . . ?
Si4 C51 Si5 112.57(17) . . ?
Si4 C51 Si6 110.9(2) . . ?
Si5 C51 Si6 112.04(19) . . ?
Si4 C51 Al2 105.13(18) . . ?
Si5 C51 Al2 108.8(2) . . ?
Si6 C51 Al2 106.97(17) . . ?
Si5 C52 H52A 109.5 . . ?
Si5 C52 H52B 109.5 . . ?
H52A C52 H52B 109.5 . . ?
Si5 C52 H52C 109.5 . . ?
H52A C52 H52C 109.5 . . ?
H52B C52 H52C 109.5 . . ?
Si5 C53 H53A 109.5 . . ?
Si5 C53 H53B 109.5 . . ?
H53A C53 H53B 109.5 . . ?
Si5 C53 H53C 109.5 . . ?
H53A C53 H53C 109.5 . . ?
H53B C53 H53C 109.5 . . ?
Si5 C54 H54A 109.5 . . ?
Si5 C54 H54B 109.5 . . ?
H54A C54 H54B 109.5 . . ?
Si5 C54 H54C 109.5 . . ?
H54A C54 H54C 109.5 . . ?
H54B C54 H54C 109.5 . . ?
Si4 C55 H55A 109.5 . . ?
Si4 C55 H55B 109.5 . . ?
H55A C55 H55B 109.5 . . ?
Si4 C55 H55C 109.5 . . ?
H55A C55 H55C 109.5 . . ?
H55B C55 H55C 109.5 . . ?
Si4 C56 H56A 109.5 . . ?
Si4 C56 H56B 109.5 . . ?
H56A C56 H56B 109.5 . . ?
Si4 C56 H56C 109.5 . . ?
H56A C56 H56C 109.5 . . ?
H56B C56 H56C 109.5 . . ?
Si4 C57 H57A 109.5 . . ?
Si4 C57 H57B 109.5 . . ?
H57A C57 H57B 109.5 . . ?
Si4 C57 H57C 109.5 . . ?
H57A C57 H57C 109.5 . . ?
H57B C57 H57C 109.5 . . ?
Si6 C58 H58A 109.5 . . ?
Si6 C58 H58B 109.5 . . ?
H58A C58 H58B 109.5 . . ?
Si6 C58 H58C 109.5 . . ?
H58A C58 H58C 109.5 . . ?
H58B C58 H58C 109.5 . . ?
Si6 C59 H59A 109.5 . . ?
Si6 C59 H59B 109.5 . . ?
H59A C59 H59B 109.5 . . ?
Si6 C59 H59C 109.5 . . ?
H59A C59 H59C 109.5 . . ?
H59B C59 H59C 109.5 . . ?
Si6 C60 H60A 109.5 . . ?
Si6 C60 H60B 109.5 . . ?
H60A C60 H60B 109.5 . . ?
Si6 C60 H60C 109.5 . . ?
H60A C60 H60C 109.5 . . ?
H60B C60 H60C 109.5 . . ?
Al1 F2 Ti1 139.30(11) . . ?
Al1 F3 Ti2 136.95(11) . . ?
Ti1 F4 Ti2 167.32(11) . . ?
Al2 F6 Ti4 136.93(12) . . ?
Al2 F7 Ti3 139.02(11) . . ?
Ti4 F8 Ti3 165.87(12) . . ?
F1 Al1 F2 106.05(11) . . ?
F1 Al1 F3 105.54(11) . . ?
F2 Al1 F3 102.13(11) . . ?
F1 Al1 C21 113.52(14) . . ?
F2 Al1 C21 112.71(13) . . ?
F3 Al1 C21 115.77(13) . . ?
F5 Al2 F6 104.75(11) . . ?
F5 Al2 F7 106.16(11) . . ?
F6 Al2 F7 102.83(11) . . ?
F5 Al2 C51 114.56(14) . . ?
F6 Al2 C51 113.82(13) . . ?
F7 Al2 C51 113.60(14) . . ?
C25 Si1 C27 103.91(19) . . ?
C25 Si1 C26 105.2(2) . . ?
C27 Si1 C26 107.76(18) . . ?
C25 Si1 C21 114.74(17) . . ?
C27 Si1 C21 111.50(17) . . ?
C26 Si1 C21 113.07(18) . . ?
C24 Si2 C22 106.80(18) . . ?
C24 Si2 C23 105.81(18) . . ?
C22 Si2 C23 104.11(19) . . ?
C24 Si2 C21 113.46(17) . . ?
C22 Si2 C21 112.21(17) . . ?
C23 Si2 C21 113.73(17) . . ?
C30 Si3 C28 107.69(19) . . ?
C30 Si3 C21 112.62(17) . . ?
C28 Si3 C21 113.86(17) . . ?
C30 Si3 C29 104.04(18) . . ?
C28 Si3 C29 106.3(2) . . ?
C21 Si3 C29 111.62(18) . . ?
C55 Si4 C51 113.55(18) . . ?
C55 Si4 C57 106.0(2) . . ?
C51 Si4 C57 112.56(16) . . ?
C55 Si4 C56 105.72(18) . . ?
C51 Si4 C56 112.59(18) . . ?
C57 Si4 C56 105.81(19) . . ?
C54 Si5 C53 106.7(2) . . ?
C54 Si5 C51 113.5(2) . . ?
C53 Si5 C51 112.44(17) . . ?
C54 Si5 C52 106.1(2) . . ?
C53 Si5 C52 105.5(2) . . ?
C51 Si5 C52 112.04(18) . . ?
C59 Si6 C60 105.9(2) . . ?
C59 Si6 C58 104.80(18) . . ?
C60 Si6 C58 107.7(2) . . ?
C59 Si6 C51 113.33(18) . . ?
C60 Si6 C51 113.57(17) . . ?
C58 Si6 C51 111.01(17) . . ?
F4 Ti1 F2 77.55(8) . . ?
F4 Ti1 C6 81.92(11) . . ?
F2 Ti1 C6 88.23(12) . . ?
F4 Ti1 C7 84.13(11) . . ?
F2 Ti1 C7 122.10(12) . . ?
C6 Ti1 C7 34.57(14) . . ?
F4 Ti1 C5 127.27(12) . . ?
F2 Ti1 C5 85.80(11) . . ?
C6 Ti1 C5 147.71(14) . . ?
C7 Ti1 C5 143.90(14) . . ?
F4 Ti1 C4 136.16(13) . . ?
F2 Ti1 C4 119.66(12) . . ?
C6 Ti1 C4 134.02(15) . . ?
C7 Ti1 C4 111.51(15) . . ?
C5 Ti1 C4 34.47(14) . . ?
F4 Ti1 C8 116.51(12) . . ?
F2 Ti1 C8 137.04(12) . . ?
C6 Ti1 C8 56.99(14) . . ?
C7 Ti1 C8 34.38(13) . . ?
C5 Ti1 C8 109.70(14) . . ?
C4 Ti1 C8 79.62(15) . . ?
F4 Ti1 C3 104.03(12) . . ?
F2 Ti1 C3 135.48(12) . . ?
C6 Ti1 C3 136.29(15) . . ?
C7 Ti1 C3 102.11(15) . . ?
C5 Ti1 C3 57.35(14) . . ?
C4 Ti1 C3 34.25(14) . . ?
C8 Ti1 C3 83.01(15) . . ?
F4 Ti1 C10 112.19(12) . . ?
F2 Ti1 C10 80.18(12) . . ?
C6 Ti1 C10 34.15(13) . . ?
C7 Ti1 C10 57.16(14) . . ?
C5 Ti1 C10 113.61(14) . . ?
C4 Ti1 C10 110.50(15) . . ?
C8 Ti1 C10 56.86(15) . . ?
C3 Ti1 C10 134.53(15) . . ?
F4 Ti1 C1 92.85(11) . . ?
F2 Ti1 C1 78.99(11) . . ?
C6 Ti1 C1 166.99(14) . . ?
C7 Ti1 C1 157.07(14) . . ?
C5 Ti1 C1 34.55(13) . . ?
C4 Ti1 C1 56.66(14) . . ?
C8 Ti1 C1 135.42(14) . . ?
C3 Ti1 C1 56.52(14) . . ?
C10 Ti1 C1 142.84(14) . . ?
F4 Ti1 C9 137.65(12) . . ?
F2 Ti1 C9 107.27(13) . . ?
C6 Ti1 C9 56.75(14) . . ?
C7 Ti1 C9 57.13(14) . . ?
C5 Ti1 C9 95.03(15) . . ?
C4 Ti1 C9 79.21(16) . . ?
C8 Ti1 C9 34.30(14) . . ?
C3 Ti1 C9 100.57(16) . . ?
C10 Ti1 C9 34.05(15) . . ?
C1 Ti1 C9 129.50(14) . . ?
F4 Ti1 C2 80.60(11) . . ?
F2 Ti1 C2 106.88(12) . . ?
C6 Ti1 C2 153.71(14) . . ?
C7 Ti1 C2 123.61(15) . . ?
C5 Ti1 C2 57.00(14) . . ?
C4 Ti1 C2 56.33(14) . . ?
C8 Ti1 C2 115.22(15) . . ?
C3 Ti1 C2 33.75(14) . . ?
C10 Ti1 C2 166.77(14) . . ?
C1 Ti1 C2 33.86(13) . . ?
C9 Ti1 C2 133.27(15) . . ?
F4 Ti2 F3 77.08(8) . . ?
F4 Ti2 C11 81.80(11) . . ?
F3 Ti2 C11 87.40(11) . . ?
F4 Ti2 C15 84.26(11) . . ?
F3 Ti2 C15 121.57(11) . . ?
C11 Ti2 C15 34.87(13) . . ?
F4 Ti2 C12 112.48(11) . . ?
F3 Ti2 C12 80.03(11) . . ?
C11 Ti2 C12 34.40(13) . . ?
C15 Ti2 C12 57.24(14) . . ?
F4 Ti2 C16 126.29(12) . . ?
F3 Ti2 C16 84.92(11) . . ?
C11 Ti2 C16 147.87(14) . . ?
C15 Ti2 C16 145.32(14) . . ?
C12 Ti2 C16 113.47(14) . . ?
F4 Ti2 C17 138.08(12) . . ?
F3 Ti2 C17 117.91(12) . . ?
C11 Ti2 C17 134.13(14) . . ?
C15 Ti2 C17 112.83(15) . . ?
C12 Ti2 C17 108.76(14) . . ?
C16 Ti2 C17 34.09(14) . . ?
F4 Ti2 C20 92.23(11) . . ?
F3 Ti2 C20 79.95(11) . . ?
C11 Ti2 C20 166.96(13) . . ?
C15 Ti2 C20 156.39(14) . . ?
C12 Ti2 C20 143.51(14) . . ?
C16 Ti2 C20 34.43(13) . . ?
C17 Ti2 C20 56.51(14) . . ?
F4 Ti2 C14 116.41(12) . . ?
F3 Ti2 C14 136.62(12) . . ?
C11 Ti2 C14 57.04(14) . . ?
C15 Ti2 C14 34.09(13) . . ?
C12 Ti2 C14 56.60(14) . . ?
C16 Ti2 C14 111.37(14) . . ?
C17 Ti2 C14 80.71(14) . . ?
C20 Ti2 C14 135.63(14) . . ?
F4 Ti2 C18 107.09(12) . . ?
F3 Ti2 C18 135.87(12) . . ?
C11 Ti2 C18 136.62(14) . . ?
C15 Ti2 C18 102.49(15) . . ?
C12 Ti2 C18 132.02(14) . . ?
C16 Ti2 C18 56.60(14) . . ?
C17 Ti2 C18 33.90(14) . . ?
C20 Ti2 C18 56.24(14) . . ?
C14 Ti2 C18 82.17(15) . . ?
F4 Ti2 C13 137.73(12) . . ?
F3 Ti2 C13 107.43(11) . . ?
C11 Ti2 C13 57.04(13) . . ?
C15 Ti2 C13 57.02(14) . . ?
C12 Ti2 C13 33.99(13) . . ?
C16 Ti2 C13 95.88(14) . . ?
C17 Ti2 C13 78.26(14) . . ?
C20 Ti2 C13 130.03(14) . . ?
C14 Ti2 C13 34.14(14) . . ?
C18 Ti2 C13 98.04(14) . . ?
F4 Ti2 C19 82.35(11) . . ?
F3 Ti2 C19 108.90(12) . . ?
C11 Ti2 C19 153.99(14) . . ?
C15 Ti2 C19 122.81(15) . . ?
C12 Ti2 C19 164.48(13) . . ?
C16 Ti2 C19 56.47(14) . . ?
C17 Ti2 C19 56.00(14) . . ?
C20 Ti2 C19 33.73(14) . . ?
C14 Ti2 C19 113.58(15) . . ?
C18 Ti2 C19 33.57(14) . . ?
C13 Ti2 C19 130.98(14) . . ?
F8 Ti3 F7 77.77(8) . . ?
F8 Ti3 C32 81.92(11) . . ?
F7 Ti3 C32 88.87(12) . . ?
F8 Ti3 C33 85.50(13) . . ?
F7 Ti3 C33 122.68(13) . . ?
C32 Ti3 C33 34.21(15) . . ?
F8 Ti3 C37 124.26(12) . . ?
F7 Ti3 C37 83.49(12) . . ?
C32 Ti3 C37 149.90(14) . . ?
C33 Ti3 C37 145.83(16) . . ?
F8 Ti3 C34 118.03(15) . . ?
F7 Ti3 C34 135.39(14) . . ?
C32 Ti3 C34 56.23(16) . . ?
C33 Ti3 C34 34.04(16) . . ?
C37 Ti3 C34 112.12(17) . . ?
F8 Ti3 C36 90.20(11) . . ?
F7 Ti3 C36 80.05(12) . . ?
C32 Ti3 C36 167.58(15) . . ?
C33 Ti3 C36 155.04(16) . . ?
C37 Ti3 C36 34.60(13) . . ?
C34 Ti3 C36 136.16(16) . . ?
F8 Ti3 C38 137.24(12) . . ?
F7 Ti3 C38 116.51(13) . . ?
C32 Ti3 C38 134.77(15) . . ?
C33 Ti3 C38 112.80(17) . . ?
C37 Ti3 C38 34.36(15) . . ?
C34 Ti3 C38 81.24(17) . . ?
C36 Ti3 C38 56.61(14) . . ?
F8 Ti3 C31 111.36(12) . . ?
F7 Ti3 C31 79.49(13) . . ?
C32 Ti3 C31 33.92(14) . . ?
C33 Ti3 C31 56.59(16) . . ?
C37 Ti3 C31 115.99(14) . . ?
C34 Ti3 C31 55.96(17) . . ?
C36 Ti3 C31 146.10(15) . . ?
C38 Ti3 C31 110.87(15) . . ?
F8 Ti3 C39 106.51(12) . . ?
F7 Ti3 C39 135.73(12) . . ?
C32 Ti3 C39 135.32(15) . . ?
C33 Ti3 C39 101.57(16) . . ?
C37 Ti3 C39 57.16(15) . . ?
C34 Ti3 C39 82.63(16) . . ?
C36 Ti3 C39 56.23(14) . . ?
C38 Ti3 C39 34.29(14) . . ?
C31 Ti3 C39 133.31(16) . . ?
F8 Ti3 C40 81.03(11) . . ?
F7 Ti3 C40 109.43(12) . . ?
C32 Ti3 C40 151.56(15) . . ?
C33 Ti3 C40 121.52(16) . . ?
C37 Ti3 C40 56.85(14) . . ?
C34 Ti3 C40 114.03(16) . . ?
C36 Ti3 C40 33.62(14) . . ?
C38 Ti3 C40 56.31(14) . . ?
C31 Ti3 C40 166.45(15) . . ?
C39 Ti3 C40 33.61(14) . . ?
F8 Ti3 C35 138.03(13) . . ?
F7 Ti3 C35 104.87(16) . . ?
C32 Ti3 C35 56.57(15) . . ?
C33 Ti3 C35 57.30(16) . . ?
C37 Ti3 C35 97.40(15) . . ?
C34 Ti3 C35 34.52(18) . . ?
C36 Ti3 C35 131.75(15) . . ?
C38 Ti3 C35 80.06(16) . . ?
C31 Ti3 C35 33.49(16) . . ?
C39 Ti3 C35 99.98(17) . . ?
C40 Ti3 C35 133.02(17) . . ?
F8 Ti4 F6 78.07(8) . . ?
F8 Ti4 C50 81.15(11) . . ?
F6 Ti4 C50 89.70(11) . . ?
F8 Ti4 C49 85.13(11) . . ?
F6 Ti4 C49 124.05(11) . . ?
C50 Ti4 C49 34.71(13) . . ?
F8 Ti4 C42 125.54(12) . . ?
F6 Ti4 C42 83.11(11) . . ?
C50 Ti4 C42 149.59(15) . . ?
C49 Ti4 C42 144.79(14) . . ?
F8 Ti4 C41 91.58(12) . . ?
F6 Ti4 C41 79.37(11) . . ?
C50 Ti4 C41 167.96(13) . . ?
C49 Ti4 C41 154.72(14) . . ?
C42 Ti4 C41 34.46(14) . . ?
F8 Ti4 C44 107.84(12) . . ?
F6 Ti4 C44 135.38(12) . . ?
C50 Ti4 C44 134.75(14) . . ?
C49 Ti4 C44 100.57(14) . . ?
C42 Ti4 C44 56.94(14) . . ?
C41 Ti4 C44 56.66(14) . . ?
F8 Ti4 C43 138.53(12) . . ?
F6 Ti4 C43 115.59(12) . . ?
C50 Ti4 C43 134.34(14) . . ?
C49 Ti4 C43 112.15(14) . . ?
C42 Ti4 C43 33.86(14) . . ?
C41 Ti4 C43 56.46(14) . . ?
C44 Ti4 C43 34.28(14) . . ?
F8 Ti4 C48 117.84(12) . . ?
F6 Ti4 C48 136.74(12) . . ?
C50 Ti4 C48 57.15(13) . . ?
C49 Ti4 C48 34.27(14) . . ?
C42 Ti4 C48 110.84(14) . . ?
C41 Ti4 C48 134.83(13) . . ?
C44 Ti4 C48 80.90(14) . . ?
C43 Ti4 C48 80.14(14) . . ?
F8 Ti4 C47 137.40(12) . . ?
F6 Ti4 C47 106.37(12) . . ?
C50 Ti4 C47 56.91(13) . . ?
C49 Ti4 C47 56.73(14) . . ?
C42 Ti4 C47 96.88(15) . . ?
C41 Ti4 C47 131.02(14) . . ?
C44 Ti4 C47 98.06(14) . . ?
C43 Ti4 C47 78.95(14) . . ?
C48 Ti4 C47 33.85(14) . . ?
F8 Ti4 C46 111.04(11) . . ?
F6 Ti4 C46 80.11(11) . . ?
C50 Ti4 C46 34.34(14) . . ?
C49 Ti4 C46 57.13(14) . . ?
C42 Ti4 C46 115.27(15) . . ?
C41 Ti4 C46 145.34(15) . . ?
C44 Ti4 C46 132.13(14) . . ?
C43 Ti4 C46 109.89(14) . . ?
C48 Ti4 C46 56.74(13) . . ?
C47 Ti4 C46 34.15(13) . . ?
F8 Ti4 C45 82.21(11) . . ?
F6 Ti4 C45 109.36(12) . . ?
C50 Ti4 C45 151.40(15) . . ?
C49 Ti4 C45 120.68(15) . . ?
C42 Ti4 C45 56.98(14) . . ?
C41 Ti4 C45 34.21(14) . . ?
C44 Ti4 C45 33.82(13) . . ?
C43 Ti4 C45 56.40(14) . . ?
C48 Ti4 C45 112.45(14) . . ?
C47 Ti4 C45 131.43(14) . . ?
C46 Ti4 C45 165.47(13) . . ?

_refine_diff_density_max         1.452
_refine_diff_density_min         -0.408
_refine_diff_density_rms         0.097

_shelx_res_file                  
;
 
    shelx.res created by SHELXL-2014/7
 
TITL shelxt_a.res in P-1
CELL  0.71073  12.1490  16.6519  18.1791  105.807  102.060   91.054
ZERR     4.00   0.0006   0.0009   0.0009    0.003    0.002    0.003
LATT   1
SFAC  C    H    F    AL   SI   TI
UNIT  120 188 16 4 12 8
MERG   2
FMAP   2
PLAN   20
SIZE     0.050   0.060   0.080
ACTA    50.00
BOND   $H
LIST   4
WPDB  -2
L.S.  10
TEMP  -173.00
WGHT    0.067000    2.837700
FVAR       0.26277
C1    1    0.393185    0.337448    0.659753    11.00000    0.02218    0.01621 =
         0.03104    0.00392   -0.00067    0.00478
AFIX  43
H1    2    0.448314    0.364471    0.705862    11.00000   -1.20000
AFIX   0
C2    1    0.293782    0.291788    0.656579    11.00000    0.03548    0.01668 =
         0.03801    0.00939    0.01515    0.00355
AFIX  43
H2    2    0.269598    0.282775    0.700331    11.00000   -1.20000
AFIX   0
C3    1    0.236221    0.261767    0.578663    11.00000    0.02583    0.01963 =
         0.04273    0.00166    0.00175   -0.00436
AFIX  43
H3    2    0.165584    0.229486    0.559999    11.00000   -1.20000
AFIX   0
C4    1    0.300936    0.287593    0.532499    11.00000    0.03993    0.02625 =
         0.03001   -0.00098    0.00847    0.01089
AFIX  43
H4    2    0.282655    0.274326    0.476899    11.00000   -1.20000
AFIX   0
C5    1    0.397381    0.336404    0.582364    11.00000    0.02602    0.02144 =
         0.03521    0.00413    0.01110    0.00497
AFIX  43
H5    2    0.454526    0.363538    0.566995    11.00000   -1.20000
AFIX   0
C6    1    0.114372    0.508969    0.582383    11.00000    0.02406    0.03137 =
         0.02144    0.01198   -0.00178    0.00533
AFIX  43
H6    2    0.104842    0.554951    0.624295    11.00000   -1.20000
AFIX   0
C7    1    0.052450    0.431319    0.557406    11.00000    0.01683    0.03383 =
         0.02499    0.00964   -0.00056    0.00224
AFIX  43
H7    2   -0.006421    0.415318    0.578936    11.00000   -1.20000
AFIX   0
C8    1    0.092790    0.381244    0.494859    11.00000    0.02866    0.02776 =
         0.02613    0.00393   -0.00803   -0.00048
AFIX  43
H8    2    0.066012    0.325145    0.466233    11.00000   -1.20000
AFIX   0
C9    1    0.180239    0.428869    0.481894    11.00000    0.03507    0.05503 =
         0.01959    0.01350    0.00380    0.01031
AFIX  43
H9    2    0.223318    0.410422    0.443299    11.00000   -1.20000
AFIX   0
C10   1    0.192235    0.508243    0.536098    11.00000    0.02386    0.03886 =
         0.03237    0.02403   -0.00184   -0.00300
AFIX  43
H10   2    0.244282    0.553468    0.540432    11.00000   -1.20000
AFIX   0
C11   1    0.294861    0.408985    0.859880    11.00000    0.02505    0.01902 =
         0.02698    0.01280    0.00362    0.00104
AFIX  43
H11   2    0.350325    0.392687    0.829983    11.00000   -1.20000
AFIX   0
C12   1    0.306643    0.476990    0.926427    11.00000    0.02332    0.02844 =
         0.02214    0.01594   -0.00463   -0.00483
AFIX  43
H12   2    0.371954    0.514857    0.949807    11.00000   -1.20000
AFIX   0
C13   1    0.206637    0.480263    0.953040    11.00000    0.03637    0.02925 =
         0.02071    0.01607    0.00594    0.00269
AFIX  43
H13   2    0.191586    0.520510    0.997313    11.00000   -1.20000
AFIX   0
C14   1    0.132198    0.412874    0.902123    11.00000    0.02600    0.03395 =
         0.02914    0.01896    0.00527   -0.00288
AFIX  43
H14   2    0.057671    0.399729    0.906174    11.00000   -1.20000
AFIX   0
C15   1    0.186087    0.368629    0.844745    11.00000    0.03066    0.02100 =
         0.02755    0.01210   -0.00181   -0.00386
AFIX  43
H15   2    0.155188    0.320178    0.803090    11.00000   -1.20000
AFIX   0
C16   1    0.087232    0.632603    0.863825    11.00000    0.02089    0.02679 =
         0.03540    0.00523    0.00398    0.00744
AFIX  43
H16   2    0.133674    0.678957    0.900289    11.00000   -1.20000
AFIX   0
C17   1    0.022800    0.573613    0.881741    11.00000    0.02696    0.04192 =
         0.03099    0.01341    0.01455    0.01349
AFIX  43
H17   2    0.017322    0.572937    0.932942    11.00000   -1.20000
AFIX   0
C18   1   -0.032249    0.515791    0.812104    11.00000    0.01362    0.03397 =
         0.04082    0.01089    0.00702    0.00519
AFIX  43
H18   2   -0.080974    0.468553    0.807504    11.00000   -1.20000
AFIX   0
C19   1   -0.003438    0.539287    0.750599    11.00000    0.01925    0.03420 =
         0.02608    0.00034    0.00188    0.01206
AFIX  43
H19   2   -0.029936    0.511255    0.696441    11.00000   -1.20000
AFIX   0
C20   1    0.070813    0.610833    0.781639    11.00000    0.01918    0.02747 =
         0.03768    0.01574    0.01017    0.00962
AFIX  43
H20   2    0.104471    0.639856    0.752559    11.00000   -1.20000
AFIX   0
C21   1    0.522736    0.662758    0.787912    11.00000    0.01741    0.01902 =
         0.01837    0.00777    0.00488    0.00195
C22   1    0.650768    0.525629    0.691478    11.00000    0.02515    0.02519 =
         0.02668    0.00330    0.01074    0.00177
AFIX 137
H22A  2    0.696783    0.519759    0.740597    11.00000   -1.50000
H22B  2    0.695542    0.514870    0.651279    11.00000   -1.50000
H22C  2    0.584315    0.485303    0.674083    11.00000   -1.50000
AFIX   0
C23   1    0.519277    0.636282    0.608640    11.00000    0.02774    0.03517 =
         0.02462    0.01203    0.00678    0.00171
AFIX 137
H23A  2    0.448991    0.600515    0.595740    11.00000   -1.50000
H23B  2    0.563260    0.615241    0.568904    11.00000   -1.50000
H23C  2    0.501529    0.693710    0.609734    11.00000   -1.50000
AFIX   0
C24   1    0.734029    0.706997    0.727301    11.00000    0.02345    0.03072 =
         0.02664    0.00779    0.00991   -0.00107
AFIX 137
H24A  2    0.712729    0.764403    0.732350    11.00000   -1.50000
H24B  2    0.772199    0.689423    0.683726    11.00000   -1.50000
H24C  2    0.785080    0.704727    0.776032    11.00000   -1.50000
AFIX   0
C25   1    0.742714    0.618550    0.891842    11.00000    0.02293    0.03515 =
         0.02405    0.01144    0.00046    0.00530
AFIX 137
H25A  2    0.787171    0.632102    0.945869    11.00000   -1.50000
H25B  2    0.790186    0.629691    0.857709    11.00000   -1.50000
H25C  2    0.715117    0.559258    0.874112    11.00000   -1.50000
AFIX   0
C26   1    0.684317    0.795804    0.927510    11.00000    0.03174    0.03199 =
         0.02590    0.00638    0.00187   -0.00284
AFIX 137
H26A  2    0.738265    0.802294    0.977436    11.00000   -1.50000
H26B  2    0.624465    0.833680    0.935857    11.00000   -1.50000
H26C  2    0.723463    0.809393    0.889922    11.00000   -1.50000
AFIX   0
C27   1    0.545613    0.661825    0.961386    11.00000    0.02659    0.03387 =
         0.02230    0.00911    0.00685    0.00301
AFIX 137
H27A  2    0.529094    0.601239    0.949485    11.00000   -1.50000
H27B  2    0.474858    0.689337    0.959005    11.00000   -1.50000
H27C  2    0.593877    0.683152    1.014100    11.00000   -1.50000
AFIX   0
C28   1    0.506611    0.842420    0.762789    11.00000    0.03043    0.01993 =
         0.04836    0.01503    0.01239    0.00333
AFIX 137
H28A  2    0.575753    0.861569    0.803705    11.00000   -1.50000
H28B  2    0.456971    0.888284    0.764184    11.00000   -1.50000
H28C  2    0.525975    0.824692    0.711369    11.00000   -1.50000
AFIX   0
C29   1    0.303572    0.717360    0.697379    11.00000    0.02517    0.03661 =
         0.03394    0.01557    0.00442    0.01078
AFIX 137
H29A  2    0.326156    0.708120    0.647211    11.00000   -1.50000
H29B  2    0.250146    0.760870    0.702207    11.00000   -1.50000
H29C  2    0.267561    0.665192    0.699617    11.00000   -1.50000
AFIX   0
C30   1    0.372558    0.793514    0.869403    11.00000    0.02671    0.02640 =
         0.03527    0.00763    0.01218    0.01009
AFIX 137
H30A  2    0.329610    0.747978    0.878273    11.00000   -1.50000
H30B  2    0.322596    0.837341    0.861281    11.00000   -1.50000
H30C  2    0.434400    0.817003    0.915171    11.00000   -1.50000
AFIX   0
C31   1    0.669565    0.044059    0.511844    11.00000    0.03613    0.02895 =
         0.02747   -0.00486   -0.00424   -0.00611
AFIX  43
H31   2    0.716262   -0.000309    0.516202    11.00000   -1.20000
AFIX   0
C32   1    0.592978    0.072966    0.557763    11.00000    0.02808    0.02977 =
         0.02649    0.00608   -0.00169   -0.00762
AFIX  43
H32   2    0.579085    0.052138    0.598980    11.00000   -1.20000
AFIX   0
C33   1    0.539985    0.137290    0.533625    11.00000    0.02394    0.03556 =
         0.04097    0.00316   -0.00652   -0.00350
AFIX  43
H33   2    0.483408    0.168201    0.554890    11.00000   -1.20000
AFIX   0
C34   1    0.584959    0.148069    0.472693    11.00000    0.05708    0.04680 =
         0.02787    0.01924   -0.03270   -0.02262
AFIX  43
H34   2    0.563979    0.188030    0.444732    11.00000   -1.20000
AFIX   0
C35   1    0.667407    0.089924    0.458631    11.00000    0.05319    0.06882 =
         0.01666   -0.00582    0.00626   -0.02880
AFIX  43
H35   2    0.711919    0.083777    0.420534    11.00000   -1.20000
AFIX   0
C36   1    0.886332    0.287626    0.642543    11.00000    0.02564    0.02272 =
         0.02837    0.01245    0.00339   -0.00684
AFIX  43
H36   2    0.935781    0.288003    0.690628    11.00000   -1.20000
AFIX   0
C37   1    0.897559    0.241832    0.567382    11.00000    0.03241    0.02592 =
         0.03861    0.01191    0.01768    0.00140
AFIX  43
H37   2    0.954892    0.205633    0.555507    11.00000   -1.20000
AFIX   0
C38   1    0.808003    0.259861    0.513453    11.00000    0.05165    0.03207 =
         0.02193    0.01229    0.00697   -0.00856
AFIX  43
H38   2    0.794512    0.238675    0.458004    11.00000   -1.20000
AFIX   0
C39   1    0.741353    0.314851    0.555631    11.00000    0.03269    0.02783 =
         0.04342    0.02348   -0.00182   -0.00174
AFIX  43
H39   2    0.674262    0.336328    0.533812    11.00000   -1.20000
AFIX   0
C40   1    0.791470    0.331997    0.634900    11.00000    0.03391    0.01948 =
         0.03142    0.00791    0.00483   -0.00522
AFIX  43
H40   2    0.765061    0.368072    0.676742    11.00000   -1.20000
AFIX   0
C41   1    0.555315    0.083801    0.755049    11.00000    0.01632    0.01858 =
         0.04396    0.00184    0.00884   -0.00534
AFIX  43
H41   2    0.582732    0.037984    0.721689    11.00000   -1.20000
AFIX   0
C42   1    0.577406    0.104750    0.837355    11.00000    0.01734    0.03785 =
         0.04218    0.02419    0.00867    0.00080
AFIX  43
H42   2    0.622404    0.075800    0.869503    11.00000   -1.20000
AFIX   0
C43   1    0.521722    0.175167    0.863017    11.00000    0.02582    0.03689 =
         0.03011    0.00814    0.01512   -0.00612
AFIX  43
H43   2    0.520721    0.202324    0.916075    11.00000   -1.20000
AFIX   0
C44   1    0.466975    0.199808    0.797660    11.00000    0.01934    0.02925 =
         0.04655    0.01741    0.01121    0.00440
AFIX  43
H44   2    0.424599    0.247354    0.798914    11.00000   -1.20000
AFIX   0
C45   1    0.485583    0.142461    0.730708    11.00000    0.01564    0.03956 =
         0.03023    0.01560    0.00258   -0.00590
AFIX  43
H45   2    0.456465    0.142851    0.678082    11.00000   -1.20000
AFIX   0
C46   1    0.817132    0.296434    0.904518    11.00000    0.01804    0.01735 =
         0.02779   -0.00208   -0.00464    0.00089
AFIX  43
H46   2    0.882670    0.271670    0.923930    11.00000   -1.20000
AFIX   0
C47   1    0.719353    0.306920    0.935047    11.00000    0.03606    0.02759 =
         0.02264   -0.00076    0.00810   -0.00556
AFIX  43
H47   2    0.706868    0.289471    0.978426    11.00000   -1.20000
AFIX   0
C48   1    0.644053    0.347141    0.891008    11.00000    0.01939    0.02751 =
         0.03064   -0.00448    0.00386    0.00446
AFIX  43
H48   2    0.571589    0.362028    0.899317    11.00000   -1.20000
AFIX   0
C49   1    0.693255    0.361925    0.832396    11.00000    0.03018    0.01716 =
         0.02642    0.00279   -0.00129    0.00014
AFIX  43
H49   2    0.660649    0.389036    0.794305    11.00000   -1.20000
AFIX   0
C50   1    0.799824    0.329358    0.840074    11.00000    0.02541    0.01773 =
         0.02285   -0.00233    0.00748   -0.00522
AFIX  43
H50   2    0.851202    0.329626    0.807258    11.00000   -1.20000
AFIX   0
C51   1    0.992335    0.023077    0.756624    11.00000    0.02226    0.01823 =
         0.02295    0.00701    0.01086    0.00111
C52   1    0.953907   -0.068007    0.577942    11.00000    0.04952    0.02855 =
         0.02838   -0.00675    0.01566   -0.00370
AFIX 137
H52A  2    0.938436   -0.013222    0.569594    11.00000   -1.50000
H52B  2    0.905797   -0.111923    0.535484    11.00000   -1.50000
H52C  2    1.033422   -0.077400    0.578442    11.00000   -1.50000
AFIX   0
C53   1    0.765370   -0.077922    0.658605    11.00000    0.03045    0.02282 =
         0.03109    0.00229    0.00713   -0.00686
AFIX 137
H53A  2    0.737398   -0.024544    0.653152    11.00000   -1.50000
H53B  2    0.743465   -0.090203    0.703558    11.00000   -1.50000
H53C  2    0.732758   -0.122718    0.610815    11.00000   -1.50000
AFIX   0
C54   1    0.970271   -0.172822    0.689920    11.00000    0.03509    0.02716 =
         0.07082    0.00868    0.02503    0.00136
AFIX 137
H54A  2    0.926203   -0.219254    0.647878    11.00000   -1.50000
H54B  2    0.958560   -0.176676    0.740616    11.00000   -1.50000
H54C  2    1.050579   -0.175835    0.689336    11.00000   -1.50000
AFIX   0
C55   1    1.227105   -0.040032    0.730352    11.00000    0.02719    0.04347 =
         0.04404    0.02384    0.01877    0.01364
AFIX 137
H55A  2    1.236114   -0.066060    0.773319    11.00000   -1.50000
H55B  2    1.301538   -0.021151    0.725647    11.00000   -1.50000
H55C  2    1.189101   -0.080961    0.681197    11.00000   -1.50000
AFIX   0
C56   1    1.143389    0.104725    0.671743    11.00000    0.02375    0.02792 =
         0.03157    0.01087    0.01079   -0.00115
AFIX 137
H56A  2    1.105155    0.066994    0.620812    11.00000   -1.50000
H56B  2    1.221963    0.118075    0.670968    11.00000   -1.50000
H56C  2    1.104767    0.156421    0.682240    11.00000   -1.50000
AFIX   0
C57   1    1.221558    0.127210    0.844832    11.00000    0.01655    0.04055 =
         0.03216    0.01512    0.00472   -0.00081
AFIX 137
H57A  2    1.185643    0.180158    0.854464    11.00000   -1.50000
H57B  2    1.299243    0.137453    0.840339    11.00000   -1.50000
H57C  2    1.222273    0.103204    0.888507    11.00000   -1.50000
AFIX   0
C58   1    1.000883    0.114007    0.931995    11.00000    0.02866    0.03793 =
         0.02264    0.01280    0.00726    0.00748
AFIX 137
H58A  2    0.925152    0.130176    0.937308    11.00000   -1.50000
H58B  2    1.039102    0.156292    0.915597    11.00000   -1.50000
H58C  2    1.044447    0.109907    0.982508    11.00000   -1.50000
AFIX   0
C59   1    0.853906   -0.044940    0.858364    11.00000    0.03386    0.02825 =
         0.03336    0.01458    0.01563   -0.00269
AFIX 137
H59A  2    0.846878   -0.102860    0.825136    11.00000   -1.50000
H59B  2    0.790033   -0.015618    0.838789    11.00000   -1.50000
H59C  2    0.854087   -0.044731    0.912350    11.00000   -1.50000
AFIX   0
C60   1    1.105378   -0.052932    0.892968    11.00000    0.03501    0.04366 =
         0.04270    0.02619    0.01680    0.01692
AFIX 137
H60A  2    1.096749   -0.060140    0.943253    11.00000   -1.50000
H60B  2    1.178805   -0.023086    0.900023    11.00000   -1.50000
H60C  2    1.100948   -0.107963    0.854790    11.00000   -1.50000
AFIX   0
F1    3    0.493488    0.488855    0.809645    11.00000    0.02004    0.02365 =
         0.02646    0.01057    0.00242    0.00344
F2    3    0.361946    0.513559    0.678359    11.00000    0.01805    0.02007 =
         0.01928    0.00636    0.00312   -0.00109
F3    3    0.310417    0.578562    0.817986    11.00000    0.01623    0.02099 =
         0.02057    0.00759    0.00479    0.00129
F4    3    0.191636    0.444995    0.715273    11.00000    0.01707    0.02942 =
         0.01782    0.00849    0.00359    0.00339
F5    3    0.985039    0.212679    0.785811    11.00000    0.02028    0.01771 =
         0.02691    0.00501    0.00248   -0.00145
F6    3    0.795211    0.130819    0.790739    11.00000    0.01798    0.01978 =
         0.02208    0.00640    0.00640    0.00202
F7    3    0.847740    0.116824    0.651648    11.00000    0.02231    0.01957 =
         0.02115    0.00773    0.00486    0.00151
F8    3    0.685934    0.211955    0.694663    11.00000    0.02018    0.02491 =
         0.01672    0.00447    0.00502   -0.00456
AL1   4    0.425075    0.562165    0.775052    11.00000    0.01664    0.02039 =
         0.02063    0.00708    0.00421    0.00167
AL2   4    0.908456    0.120443    0.746861    11.00000    0.01626    0.01646 =
         0.01828    0.00462    0.00412    0.00004
SI1   5    0.620381    0.684340    0.887726    11.00000    0.01933    0.02717 =
         0.01913    0.00592    0.00504    0.00488
SI2   5    0.603999    0.635088    0.707765    11.00000    0.01840    0.02153 =
         0.01909    0.00698    0.00640    0.00081
SI3   5    0.432102    0.751770    0.780251    11.00000    0.02454    0.02234 =
         0.02999    0.01128    0.00797    0.00676
SI4   5    1.140074    0.052051    0.751214    11.00000    0.02132    0.02681 =
         0.02862    0.01156    0.00967    0.00324
SI5   5    0.923331   -0.070839    0.674477    11.00000    0.02879    0.02239 =
         0.03296    0.00239    0.01192   -0.00022
SI6   5    0.989236    0.009386    0.856103    11.00000    0.02419    0.02733 =
         0.02867    0.01237    0.01061    0.00434
TI1   6    0.240068    0.410661    0.610254    11.00000    0.01786    0.02107 =
         0.01826    0.00531    0.00189    0.00057
TI2   6    0.166381    0.502796    0.825343    11.00000    0.01552    0.02136 =
         0.01937    0.00819    0.00408    0.00114
TI3   6    0.731148    0.184947    0.588014    11.00000    0.02227    0.02191 =
         0.01765    0.00636    0.00123   -0.00191
TI4   6    0.664239    0.214859    0.804632    11.00000    0.01569    0.01967 =
         0.02040    0.00545    0.00524    0.00008
HKLF    4
 
REM  shelxt_a.res in P-1
REM R1 =  0.0578 for    8582 Fo > 4sig(Fo)  and  0.1002 for all   12679 data
REM    739 parameters refined using      0 restraints
 
END
 
WGHT      0.0657      2.9887
 
REM Highest difference peak  1.452,  deepest hole -0.408,  1-sigma level  0.097
Q1    1   1.1032  0.0714  0.8618  11.00000  0.05    1.45
Q2    1   0.9137 -0.0669  0.7519  11.00000  0.05    1.20
Q3    1   1.0914  0.0058  0.6806  11.00000  0.05    1.10
Q4    1   0.4978  0.7949  0.8224  11.00000  0.05    0.89
Q5    1   0.3627  0.6117  0.7442  11.00000  0.05    0.82
Q6    1   0.5574  0.6789  0.8300  11.00000  0.05    0.50
Q7    1   0.6970  0.6653  0.8849  11.00000  0.05    0.50
Q8    1   1.0545  0.0123  0.7504  11.00000  0.05    0.49
Q9    1   0.5852  0.6274  0.8733  11.00000  0.05    0.46
Q10   1   0.6654  0.6684  0.7226  11.00000  0.05    0.46
Q11   1   0.2786  0.3035  0.7087  11.00000  0.05    0.44
Q12   1   0.5378  0.6579  0.7619  11.00000  0.05    0.42
Q13   1  -0.0543  0.5397  0.7652  11.00000  0.05    0.41
Q14   1   0.7242  0.1917  0.6583  11.00000  0.05    0.40
Q15   1   0.0579  0.5953  0.8697  11.00000  0.05    0.40
Q16   1   0.8119  0.1333  0.7591  11.00000  0.05    0.40
Q17   1   0.4797  0.6965  0.7954  11.00000  0.05    0.39
Q18   1   0.2982  0.2907  0.4999  11.00000  0.05    0.39
Q19   1   0.7976  0.1426  0.7788  11.00000  0.05    0.39
Q20   1   1.0476  0.0127  0.8078  11.00000  0.05    0.39
;
_shelx_res_checksum              35385

_exptl_crystal_recrystallization_method 
'Re-crystallisation from solvent: Hexane'
_chemical_properties_physical    
', Air-sensitive,Moisture-sensitive,Oxygen-sensitive'
####################################################################### 
# 
# This file contains crystal structure data downloaded from the 
# Cambridge Structural Database (CSD) hosted by the Cambridge 
# Crystallographic Data Centre (CCDC).
# 
# Full information about CCDC data access policies and citation 
# guidelines are available at http://www.ccdc.cam.ac.uk/access/V1 
# 
# Audit and citation data items may have been added by the CCDC. 
# Please retain this information to preserve the provenance of 
# this file and to allow appropriate attribution of the data. 
# 
#######################################################################

data_shelx
_database_code_depnum_ccdc_archive 'CCDC 1530364'
_audit_update_record             
;
2017-01-31 deposited with the CCDC.
2017-05-17 downloaded from the CCDC.
;

_audit_creation_method           SHELXL-2014/7
_shelx_SHELXL_version_number     2014/7
_chemical_name_systematic        ?
_chemical_name_common            acb_1_097
_chemical_melting_point          ?
_chemical_formula_moiety         'C21.50 H41.50 Al Si3 Ti'
_chemical_formula_sum            'C21.50 H41.50 Al Si3 Ti'
_chemical_formula_weight         459.19

loop_
_atom_type_symbol
_atom_type_description
_atom_type_scat_dispersion_real
_atom_type_scat_dispersion_imag
_atom_type_scat_source
C C 0.0033 0.0016 'International Tables Vol C Tables 4.2.6.8 and 6.1.1.4'
H H 0.0000 0.0000 'International Tables Vol C Tables 4.2.6.8 and 6.1.1.4'
Al Al 0.0645 0.0514 'International Tables Vol C Tables 4.2.6.8 and 6.1.1.4'
Si Si 0.0817 0.0704 'International Tables Vol C Tables 4.2.6.8 and 6.1.1.4'
Ti Ti 0.2776 0.4457 'International Tables Vol C Tables 4.2.6.8 and 6.1.1.4'

_space_group_crystal_system      monoclinic
_space_group_IT_number           14
_space_group_name_H-M_alt        'P 21/c'
_space_group_name_Hall           '-P 2ybc'

_shelx_space_group_comment       
;
The symmetry employed for this shelxl refinement is uniquely defined
by the following loop, which should always be used as a source of
symmetry information in preference to the above space-group names.
They are only intended as comments.
;

loop_
_space_group_symop_operation_xyz
'x, y, z'
'-x, y+1/2, -z+1/2'
'-x, -y, -z'
'x, -y-1/2, z-1/2'

_cell_length_a                   13.8040(5)
_cell_length_b                   20.5426(10)
_cell_length_c                   18.7994(9)
_cell_angle_alpha                90
_cell_angle_beta                 105.291(2)
_cell_angle_gamma                90
_cell_volume                     5142.2(4)
_cell_formula_units_Z            8
_cell_measurement_temperature    100(2)
_cell_measurement_reflns_used    9912
_cell_measurement_theta_min      2.28
_cell_measurement_theta_max      25.35

_exptl_crystal_description       Blocks
_exptl_crystal_colour            blue
_exptl_crystal_density_meas      ?
_exptl_crystal_density_method    ?
_exptl_crystal_density_diffrn    1.186
_exptl_crystal_F_000             1980
_exptl_transmission_factor_min   ?
_exptl_transmission_factor_max   ?
_exptl_crystal_size_max          0.300
_exptl_crystal_size_mid          0.200
_exptl_crystal_size_min          0.200
_exptl_absorpt_coefficient_mu    0.512
_shelx_estimated_absorpt_T_min   0.862
_shelx_estimated_absorpt_T_max   0.904
_exptl_absorpt_correction_type   multi-scan
_exptl_absorpt_correction_T_min  0.6953
_exptl_absorpt_correction_T_max  0.7261
_exptl_absorpt_process_details   SADABS
_exptl_absorpt_special_details   ?
_diffrn_ambient_temperature      100(2)
_diffrn_radiation_wavelength     0.71073
_diffrn_radiation_type           MoK\a
_diffrn_source                   'microfocus sealed tube'
_diffrn_measurement_device_type  'Bruker APEX-II CCD'
_diffrn_measurement_method       '\f and \w scans'
_diffrn_detector_area_resol_mean 8.366
_diffrn_reflns_number            127502
_diffrn_reflns_av_unetI/netI     0.0448
_diffrn_reflns_av_R_equivalents  0.0941
_diffrn_reflns_limit_h_min       -16
_diffrn_reflns_limit_h_max       16
_diffrn_reflns_limit_k_min       -24
_diffrn_reflns_limit_k_max       24
_diffrn_reflns_limit_l_min       -22
_diffrn_reflns_limit_l_max       22
_diffrn_reflns_theta_min         1.498
_diffrn_reflns_theta_max         25.372
_diffrn_reflns_theta_full        25.000
_diffrn_measured_fraction_theta_max 0.999
_diffrn_measured_fraction_theta_full 1.000
_diffrn_reflns_Laue_measured_fraction_max 0.999
_diffrn_reflns_Laue_measured_fraction_full 1.000
_diffrn_reflns_point_group_measured_fraction_max 0.999
_diffrn_reflns_point_group_measured_fraction_full 1.000
_reflns_number_total             9445
_reflns_number_gt                7802
_reflns_threshold_expression     'I > 2\s(I)'
_reflns_Friedel_coverage         0.000
_reflns_Friedel_fraction_max     .
_reflns_Friedel_fraction_full    .

_reflns_special_details          
;
 Reflections were merged by SHELXL according to the crystal
 class for the calculation of statistics and refinement.
 
 _reflns_Friedel_fraction is defined as the number of unique
 Friedel pairs measured divided by the number that would be
 possible theoretically, ignoring centric projections and
 systematic absences.
;

_computing_data_collection       'Bruker APEX2'
_computing_cell_refinement       'Bruker SAINT'
_computing_data_reduction        'Bruker SAINT'
_computing_structure_solution    'SHELXT-2014 (Sheldrick 2014)'
_computing_structure_refinement  'SHELXL-2014/7 (Sheldrick, 2014)'
_computing_molecular_graphics    ORTEP-32
_computing_publication_material  WinGX
_refine_special_details          ?
_refine_ls_structure_factor_coef Fsqd
_refine_ls_matrix_type           full
_refine_ls_weighting_scheme      calc
_refine_ls_weighting_details     
'w=1/[\s^2^(Fo^2^)+(0.0386P)^2^+3.7584P] where P=(Fo^2^+2Fc^2^)/3'
_atom_sites_solution_primary     iterative
_atom_sites_solution_secondary   difmap
_atom_sites_solution_hydrogens   mixed
_refine_ls_hydrogen_treatment    mixed
_refine_ls_extinction_method     none
_refine_ls_extinction_coef       .
_refine_ls_number_reflns         9445
_refine_ls_number_parameters     513
_refine_ls_number_restraints     0
_refine_ls_R_factor_all          0.0505
_refine_ls_R_factor_gt           0.0384
_refine_ls_wR_factor_ref         0.0955
_refine_ls_wR_factor_gt          0.0896
_refine_ls_goodness_of_fit_ref   1.066
_refine_ls_restrained_S_all      1.066
_refine_ls_shift/su_max          0.001
_refine_ls_shift/su_mean         0.000

loop_
_atom_site_label
_atom_site_type_symbol
_atom_site_fract_x
_atom_site_fract_y
_atom_site_fract_z
_atom_site_U_iso_or_equiv
_atom_site_adp_type
_atom_site_occupancy
_atom_site_site_symmetry_order
_atom_site_calc_flag
_atom_site_refinement_flags_posn
_atom_site_refinement_flags_adp
_atom_site_refinement_flags_occupancy
_atom_site_disorder_assembly
_atom_site_disorder_group
C1 C 0.41625(16) 0.21452(11) 0.43408(12) 0.0143(5) Uani 1 1 d . . . . .
C2 C 0.29254(19) 0.18262(13) 0.54768(14) 0.0248(6) Uani 1 1 d . . . . .
H2A H 0.2932 0.1535 0.5891 0.037 Uiso 1 1 calc R U . . .
H2B H 0.2423 0.1674 0.5036 0.037 Uiso 1 1 calc R U . . .
H2C H 0.2756 0.2268 0.5599 0.037 Uiso 1 1 calc R U . . .
C3 C 0.49770(19) 0.23388(13) 0.60580(13) 0.0266(6) Uani 1 1 d . . . . .
H3A H 0.4753 0.2793 0.5989 0.040 Uiso 1 1 calc R U . . .
H3B H 0.5684 0.2312 0.6053 0.040 Uiso 1 1 calc R U . . .
H3C H 0.4902 0.2179 0.6532 0.040 Uiso 1 1 calc R U . . .
C4 C 0.4719(2) 0.09786(12) 0.54779(14) 0.0269(6) Uani 1 1 d . . . . .
H4A H 0.4724 0.0849 0.5980 0.040 Uiso 1 1 calc R U . . .
H4B H 0.5406 0.0969 0.5424 0.040 Uiso 1 1 calc R U . . .
H4C H 0.4299 0.0676 0.5124 0.040 Uiso 1 1 calc R U . . .
C5 C 0.25956(19) 0.10239(12) 0.37922(14) 0.0244(6) Uani 1 1 d . . . . .
H5A H 0.2070 0.1322 0.3855 0.037 Uiso 1 1 calc R U . . .
H5B H 0.2839 0.0764 0.4241 0.037 Uiso 1 1 calc R U . . .
H5C H 0.2320 0.0734 0.3373 0.037 Uiso 1 1 calc R U . . .
C6 C 0.31632(18) 0.18791(12) 0.26800(12) 0.0199(5) Uani 1 1 d . . . . .
H6A H 0.2927 0.1535 0.2315 0.030 Uiso 1 1 calc R U . . .
H6B H 0.3698 0.2127 0.2549 0.030 Uiso 1 1 calc R U . . .
H6C H 0.2604 0.2171 0.2688 0.030 Uiso 1 1 calc R U . . .
C7 C 0.45912(19) 0.08691(12) 0.34931(14) 0.0261(6) Uani 1 1 d . . . . .
H7A H 0.4251 0.0553 0.3120 0.039 Uiso 1 1 calc R U . . .
H7B H 0.4869 0.0645 0.3963 0.039 Uiso 1 1 calc R U . . .
H7C H 0.5136 0.1079 0.3333 0.039 Uiso 1 1 calc R U . . .
C8 C 0.55814(18) 0.25469(12) 0.33388(13) 0.0224(5) Uani 1 1 d . . . . .
H8A H 0.6259 0.2702 0.3358 0.034 Uiso 1 1 calc R U . . .
H8B H 0.5089 0.2878 0.3104 0.034 Uiso 1 1 calc R U . . .
H8C H 0.5449 0.2143 0.3052 0.034 Uiso 1 1 calc R U . . .
C9 C 0.64546(17) 0.17578(12) 0.47059(14) 0.0235(6) Uani 1 1 d . . . . .
H9A H 0.6226 0.1331 0.4494 0.035 Uiso 1 1 calc R U . . .
H9B H 0.6557 0.1743 0.5242 0.035 Uiso 1 1 calc R U . . .
H9C H 0.7089 0.1870 0.4594 0.035 Uiso 1 1 calc R U . . .
C10 C 0.59896(17) 0.31480(12) 0.48257(14) 0.0225(5) Uani 1 1 d . . . . .
H10A H 0.6714 0.3177 0.4879 0.034 Uiso 1 1 calc R U . . .
H10B H 0.5865 0.3132 0.5315 0.034 Uiso 1 1 calc R U . . .
H10C H 0.5655 0.3530 0.4558 0.034 Uiso 1 1 calc R U . . .
C11 C 0.36236(16) 0.35807(11) 0.34201(12) 0.0138(5) Uani 1 1 d . . . . .
C12 C 0.32425(17) 0.36226(11) 0.26372(12) 0.0158(5) Uani 1 1 d . . . . .
H12 H 0.2800 0.3317 0.2338 0.019 Uiso 1 1 calc R U . . .
C13 C 0.36191(18) 0.41806(11) 0.23767(13) 0.0198(5) Uani 1 1 d . . . . .
H13 H 0.3468 0.4321 0.1878 0.024 Uiso 1 1 calc R U . . .
C14 C 0.42622(17) 0.44985(12) 0.29853(13) 0.0199(5) Uani 1 1 d . . . . .
H14 H 0.4628 0.4887 0.2969 0.024 Uiso 1 1 calc R U . . .
C15 C 0.42656(16) 0.41394(11) 0.36166(13) 0.0166(5) Uani 1 1 d . . . . .
H15 H 0.4637 0.4248 0.4103 0.020 Uiso 1 1 calc R U . . .
C16 C 0.19896(19) 0.54962(11) 0.35658(14) 0.0245(6) Uani 1 1 d . . . . .
H16 H 0.1912 0.5558 0.4049 0.029 Uiso 1 1 calc R U . . .
C17 C 0.28485(19) 0.56413(11) 0.33316(14) 0.0242(6) Uani 1 1 d . . . . .
H17 H 0.3461 0.5811 0.3631 0.029 Uiso 1 1 calc R U . . .
C18 C 0.26469(19) 0.54916(11) 0.25784(14) 0.0226(6) Uani 1 1 d . . . . .
H18 H 0.3094 0.5552 0.2277 0.027 Uiso 1 1 calc R U . . .
C19 C 0.16676(19) 0.52368(12) 0.23461(14) 0.0249(6) Uani 1 1 d . . . . .
H19 H 0.1339 0.5088 0.1864 0.030 Uiso 1 1 calc R U . . .
C20 C 0.12653(19) 0.52430(12) 0.29613(14) 0.0244(6) Uani 1 1 d . . . . .
H20 H 0.0613 0.5100 0.2965 0.029 Uiso 1 1 calc R U . . .
C21 C -0.03159(16) 0.30379(11) 0.28095(12) 0.0136(5) Uani 1 1 d . . . . .
C22 C -0.11746(18) 0.44249(12) 0.30730(13) 0.0220(5) Uani 1 1 d . . . . .
H22A H -0.0490 0.4502 0.3378 0.033 Uiso 1 1 calc R U . . .
H22B H -0.1608 0.4305 0.3390 0.033 Uiso 1 1 calc R U . . .
H22C H -0.1433 0.4822 0.2799 0.033 Uiso 1 1 calc R U . . .
C23 C -0.07853(19) 0.41361(12) 0.16183(13) 0.0250(6) Uani 1 1 d . . . . .
H23A H -0.0889 0.3828 0.1207 0.038 Uiso 1 1 calc R U . . .
H23B H -0.0075 0.4259 0.1778 0.038 Uiso 1 1 calc R U . . .
H23C H -0.1195 0.4525 0.1459 0.038 Uiso 1 1 calc R U . . .
C24 C -0.25265(17) 0.35343(13) 0.20468(14) 0.0275(6) Uani 1 1 d . . . . .
H24A H -0.2893 0.3911 0.1790 0.041 Uiso 1 1 calc R U . . .
H24B H -0.2799 0.3414 0.2460 0.041 Uiso 1 1 calc R U . . .
H24C H -0.2600 0.3167 0.1704 0.041 Uiso 1 1 calc R U . . .
C25 C -0.13128(18) 0.23390(13) 0.12763(13) 0.0250(6) Uani 1 1 d . . . . .
H25A H -0.1160 0.2033 0.0921 0.038 Uiso 1 1 calc R U . . .
H25B H -0.1563 0.2748 0.1026 0.038 Uiso 1 1 calc R U . . .
H25C H -0.1826 0.2151 0.1489 0.038 Uiso 1 1 calc R U . . .
C26 C 0.07725(17) 0.28659(12) 0.15525(13) 0.0206(5) Uani 1 1 d . . . . .
H26A H 0.1409 0.2627 0.1697 0.031 Uiso 1 1 calc R U . . .
H26B H 0.0890 0.3324 0.1694 0.031 Uiso 1 1 calc R U . . .
H26C H 0.0493 0.2834 0.1017 0.031 Uiso 1 1 calc R U . . .
C27 C 0.03524(18) 0.16829(11) 0.23737(13) 0.0213(5) Uani 1 1 d . . . . .
H27A H 0.0444 0.1422 0.1960 0.032 Uiso 1 1 calc R U . . .
H27B H -0.0126 0.1465 0.2597 0.032 Uiso 1 1 calc R U . . .
H27C H 0.0999 0.1731 0.2743 0.032 Uiso 1 1 calc R U . . .
C28 C 0.00584(18) 0.19991(12) 0.40772(13) 0.0223(5) Uani 1 1 d . . . . .
H28A H -0.0078 0.1972 0.4562 0.033 Uiso 1 1 calc R U . . .
H28B H 0.0738 0.2169 0.4133 0.033 Uiso 1 1 calc R U . . .
H28C H 0.0005 0.1565 0.3855 0.033 Uiso 1 1 calc R U . . .
C29 C -0.19459(18) 0.20172(12) 0.29848(14) 0.0243(6) Uani 1 1 d . . . . .
H29A H -0.1707 0.1701 0.2679 0.036 Uiso 1 1 calc R U . . .
H29B H -0.2483 0.2282 0.2672 0.036 Uiso 1 1 calc R U . . .
H29C H -0.2205 0.1786 0.3352 0.036 Uiso 1 1 calc R U . . .
C30 C -0.13991(18) 0.30869(12) 0.40950(13) 0.0219(5) Uani 1 1 d . . . . .
H30A H -0.1613 0.2813 0.4453 0.033 Uiso 1 1 calc R U . . .
H30B H -0.1976 0.3333 0.3803 0.033 Uiso 1 1 calc R U . . .
H30C H -0.0878 0.3390 0.4357 0.033 Uiso 1 1 calc R U . . .
C31 C 0.10389(15) 0.37039(11) 0.44121(12) 0.0136(5) Uani 1 1 d . . . . .
C32 C 0.09009(16) 0.43534(11) 0.46451(13) 0.0169(5) Uani 1 1 d . . . . .
H32 H 0.0715 0.4717 0.4326 0.020 Uiso 1 1 calc R U . . .
C33 C 0.10797(16) 0.43719(12) 0.54112(13) 0.0203(5) Uani 1 1 d . . . . .
H33 H 0.1034 0.4745 0.5698 0.024 Uiso 1 1 calc R U . . .
C34 C 0.13406(17) 0.37386(12) 0.56829(13) 0.0204(5) Uani 1 1 d . . . . .
H34 H 0.1512 0.3610 0.6186 0.024 Uiso 1 1 calc R U . . .
C35 C 0.13008(16) 0.33346(12) 0.50775(12) 0.0161(5) Uani 1 1 d . . . . .
H35 H 0.1430 0.2880 0.5105 0.019 Uiso 1 1 calc R U . . .
C36 C 0.43140(16) 0.42891(12) 0.55805(12) 0.0170(5) Uani 1 1 d . . . . .
H36 H 0.4793 0.4047 0.5409 0.020 Uiso 1 1 calc R U . . .
C37 C 0.38768(16) 0.48856(11) 0.52896(13) 0.0182(5) Uani 1 1 d . . . . .
H37 H 0.4012 0.5116 0.4888 0.022 Uiso 1 1 calc R U . . .
C38 C 0.32061(17) 0.50795(12) 0.56982(13) 0.0190(5) Uani 1 1 d . . . . .
H38 H 0.2804 0.5461 0.5619 0.023 Uiso 1 1 calc R U . . .
C39 C 0.32389(16) 0.46073(11) 0.62430(12) 0.0176(5) Uani 1 1 d . . . . .
H39 H 0.2865 0.4619 0.6601 0.021 Uiso 1 1 calc R U . . .
C40 C 0.39128(16) 0.41158(11) 0.61737(12) 0.0169(5) Uani 1 1 d . . . . .
H40 H 0.4071 0.3736 0.6470 0.020 Uiso 1 1 calc R U . . .
C41 C 0.7623(2) 0.01759(15) 0.45250(16) 0.0363(7) Uani 1 1 d . . . . .
H41A H 0.7599 0.0450 0.4946 0.054 Uiso 1 1 calc R U . . .
H41B H 0.7040 -0.0115 0.4405 0.054 Uiso 1 1 calc R U . . .
H41C H 0.7615 0.0452 0.4098 0.054 Uiso 1 1 calc R U . . .
C42 C 0.85784(19) -0.02267(13) 0.47182(15) 0.0294(6) Uani 1 1 d . . . . .
H42A H 0.8566 -0.0535 0.4312 0.035 Uiso 1 1 calc R U . . .
H42B H 0.8602 -0.0484 0.5168 0.035 Uiso 1 1 calc R U . . .
C43 C 0.95177(19) 0.01896(12) 0.48498(14) 0.0250(6) Uani 1 1 d . . . . .
H43A H 0.9540 0.0397 0.4379 0.030 Uiso 1 1 calc R U . . .
H43B H 0.9478 0.0540 0.5202 0.030 Uiso 1 1 calc R U . . .
Al1 Al 0.09984(5) 0.33913(3) 0.34203(3) 0.01191(15) Uani 1 1 d . . . . .
Al2 Al 0.32951(5) 0.29458(3) 0.40957(4) 0.01208(15) Uani 1 1 d . . . . .
Si1 Si -0.11618(5) 0.37456(3) 0.24047(3) 0.01748(15) Uani 1 1 d . . . . .
Si2 Si -0.08813(5) 0.25584(3) 0.34653(4) 0.01662(15) Uani 1 1 d . . . . .
Si3 Si -0.01402(5) 0.25033(3) 0.20330(3) 0.01561(15) Uani 1 1 d . . . . .
Si4 Si 0.36627(5) 0.15055(3) 0.36143(4) 0.01670(15) Uani 1 1 d . . . . .
Si5 Si 0.41973(5) 0.18281(3) 0.52938(3) 0.01789(15) Uani 1 1 d . . . . .
Si6 Si 0.54802(5) 0.23906(3) 0.42987(4) 0.01691(15) Uani 1 1 d . . . . .
Ti1 Ti 0.26337(3) 0.45029(2) 0.31926(2) 0.01312(10) Uani 1 1 d . . . . .
Ti2 Ti 0.25764(3) 0.40944(2) 0.50941(2) 0.01174(10) Uani 1 1 d . . . . .
H1 H 0.1479(17) 0.3932(11) 0.2963(12) 0.018(6) Uiso 1 1 d . . . . .
H2 H 0.3167(17) 0.3304(11) 0.4840(13) 0.019(6) Uiso 1 1 d . . . . .
H3 H 0.1965(17) 0.2820(11) 0.3654(12) 0.019(6) Uiso 1 1 d . . . . .
H4 H 0.2618(17) 0.4352(11) 0.4171(12) 0.022(6) Uiso 1 1 d . . . . .

loop_
_atom_site_aniso_label
_atom_site_aniso_U_11
_atom_site_aniso_U_22
_atom_site_aniso_U_33
_atom_site_aniso_U_23
_atom_site_aniso_U_13
_atom_site_aniso_U_12
C1 0.0144(11) 0.0143(12) 0.0142(11) 0.0022(9) 0.0037(9) 0.0025(9)
C2 0.0294(14) 0.0245(14) 0.0228(14) 0.0085(11) 0.0110(11) 0.0047(11)
C3 0.0297(14) 0.0309(15) 0.0170(13) 0.0013(11) 0.0020(11) 0.0069(12)
C4 0.0300(14) 0.0238(14) 0.0262(14) 0.0080(11) 0.0062(11) 0.0070(11)
C5 0.0264(14) 0.0194(13) 0.0259(14) 0.0007(11) 0.0040(11) -0.0009(11)
C6 0.0200(12) 0.0212(13) 0.0183(12) -0.0045(10) 0.0045(10) 0.0005(10)
C7 0.0295(14) 0.0207(14) 0.0267(14) -0.0056(11) 0.0048(11) 0.0068(11)
C8 0.0166(12) 0.0276(14) 0.0251(14) -0.0006(11) 0.0090(10) 0.0032(10)
C9 0.0153(12) 0.0255(14) 0.0288(14) -0.0009(11) 0.0040(10) 0.0051(10)
C10 0.0155(12) 0.0247(14) 0.0253(13) -0.0017(11) 0.0017(10) -0.0005(10)
C11 0.0123(11) 0.0147(12) 0.0154(12) 0.0001(9) 0.0057(9) 0.0021(9)
C12 0.0163(12) 0.0155(12) 0.0162(12) -0.0036(9) 0.0053(9) 0.0014(9)
C13 0.0246(13) 0.0213(13) 0.0158(12) 0.0041(10) 0.0093(10) 0.0035(10)
C14 0.0184(12) 0.0174(13) 0.0273(14) 0.0015(11) 0.0118(10) -0.0020(10)
C15 0.0139(11) 0.0177(12) 0.0189(12) -0.0014(10) 0.0058(9) -0.0012(9)
C16 0.0351(15) 0.0136(12) 0.0246(14) 0.0011(10) 0.0073(11) 0.0065(11)
C17 0.0288(14) 0.0115(12) 0.0277(14) 0.0008(10) -0.0004(11) -0.0009(11)
C18 0.0284(14) 0.0139(12) 0.0255(14) 0.0078(11) 0.0071(11) 0.0021(10)
C19 0.0313(14) 0.0175(13) 0.0210(13) 0.0066(10) -0.0016(11) 0.0016(11)
C20 0.0229(13) 0.0139(12) 0.0351(15) 0.0064(11) 0.0053(11) 0.0046(10)
C21 0.0115(11) 0.0167(12) 0.0130(11) -0.0040(9) 0.0037(9) -0.0010(9)
C22 0.0190(12) 0.0211(13) 0.0237(13) -0.0038(11) 0.0019(10) 0.0054(10)
C23 0.0299(14) 0.0251(14) 0.0186(13) 0.0025(11) 0.0039(11) 0.0068(11)
C24 0.0165(13) 0.0340(16) 0.0282(14) -0.0065(12) -0.0010(11) 0.0037(11)
C25 0.0216(13) 0.0322(15) 0.0196(13) -0.0101(11) 0.0025(10) -0.0045(11)
C26 0.0228(13) 0.0230(13) 0.0170(12) -0.0032(10) 0.0071(10) 0.0009(11)
C27 0.0225(13) 0.0196(13) 0.0245(13) -0.0051(10) 0.0109(11) -0.0025(10)
C28 0.0264(13) 0.0210(13) 0.0206(13) 0.0005(10) 0.0081(11) -0.0028(11)
C29 0.0209(13) 0.0273(14) 0.0277(14) -0.0085(11) 0.0118(11) -0.0082(11)
C30 0.0191(12) 0.0271(14) 0.0214(13) -0.0071(11) 0.0084(10) -0.0055(11)
C31 0.0071(10) 0.0178(12) 0.0160(12) -0.0024(9) 0.0035(9) -0.0027(9)
C32 0.0105(11) 0.0178(12) 0.0214(13) -0.0029(10) 0.0025(9) 0.0020(9)
C33 0.0107(11) 0.0290(14) 0.0223(13) -0.0124(11) 0.0062(10) -0.0019(10)
C34 0.0139(12) 0.0353(15) 0.0128(12) -0.0018(11) 0.0050(9) -0.0059(11)
C35 0.0103(11) 0.0204(13) 0.0183(12) -0.0004(10) 0.0049(9) -0.0040(9)
C36 0.0121(11) 0.0235(13) 0.0143(12) -0.0045(10) 0.0016(9) -0.0047(10)
C37 0.0166(12) 0.0209(13) 0.0162(12) -0.0043(10) 0.0027(9) -0.0077(10)
C38 0.0179(12) 0.0159(13) 0.0208(13) -0.0069(10) 0.0011(10) -0.0038(10)
C39 0.0140(12) 0.0245(13) 0.0137(12) -0.0065(10) 0.0026(9) -0.0045(10)
C40 0.0145(11) 0.0202(13) 0.0129(12) -0.0003(10) -0.0019(9) -0.0028(10)
C41 0.0293(15) 0.0457(18) 0.0341(16) -0.0004(14) 0.0090(12) 0.0027(13)
C42 0.0305(15) 0.0323(16) 0.0279(15) 0.0011(12) 0.0122(12) -0.0015(12)
C43 0.0340(15) 0.0234(14) 0.0193(13) 0.0003(11) 0.0099(11) 0.0008(11)
Al1 0.0111(3) 0.0130(3) 0.0114(3) -0.0018(3) 0.0025(3) -0.0007(3)
Al2 0.0110(3) 0.0129(3) 0.0122(3) 0.0001(3) 0.0029(3) 0.0000(3)
Si1 0.0139(3) 0.0219(4) 0.0149(3) -0.0030(3) 0.0009(3) 0.0020(3)
Si2 0.0147(3) 0.0191(4) 0.0173(3) -0.0047(3) 0.0064(3) -0.0050(3)
Si3 0.0146(3) 0.0188(3) 0.0135(3) -0.0052(3) 0.0039(3) -0.0028(3)
Si4 0.0178(3) 0.0146(3) 0.0173(3) -0.0013(3) 0.0037(3) 0.0017(3)
Si5 0.0198(3) 0.0187(3) 0.0148(3) 0.0036(3) 0.0041(3) 0.0048(3)
Si6 0.0123(3) 0.0196(4) 0.0187(3) -0.0005(3) 0.0039(3) 0.0020(3)
Ti1 0.0146(2) 0.0116(2) 0.0127(2) 0.00087(16) 0.00286(16) -0.00082(16)
Ti2 0.0107(2) 0.0133(2) 0.0113(2) -0.00211(16) 0.00291(16) -0.00131(16)

_geom_special_details            
;
 All esds (except the esd in the dihedral angle between two l.s. planes)
 are estimated using the full covariance matrix.  The cell esds are taken
 into account individually in the estimation of esds in distances, angles
 and torsion angles; correlations between esds in cell parameters are only
 used when they are defined by crystal symmetry.  An approximate (isotropic)
 treatment of cell esds is used for estimating esds involving l.s. planes.
;

loop_
_geom_bond_atom_site_label_1
_geom_bond_atom_site_label_2
_geom_bond_distance
_geom_bond_site_symmetry_2
_geom_bond_publ_flag
C1 Si4 1.890(2) . ?
C1 Si5 1.895(2) . ?
C1 Si6 1.909(2) . ?
C1 Al2 2.015(2) . ?
C2 Si5 1.876(2) . ?
C2 H2A 0.9800 . ?
C2 H2B 0.9800 . ?
C2 H2C 0.9800 . ?
C3 Si5 1.873(3) . ?
C3 H3A 0.9800 . ?
C3 H3B 0.9800 . ?
C3 H3C 0.9800 . ?
C4 Si5 1.885(2) . ?
C4 H4A 0.9800 . ?
C4 H4B 0.9800 . ?
C4 H4C 0.9800 . ?
C5 Si4 1.876(3) . ?
C5 H5A 0.9800 . ?
C5 H5B 0.9800 . ?
C5 H5C 0.9800 . ?
C6 Si4 1.874(2) . ?
C6 H6A 0.9800 . ?
C6 H6B 0.9800 . ?
C6 H6C 0.9800 . ?
C7 Si4 1.886(2) . ?
C7 H7A 0.9800 . ?
C7 H7B 0.9800 . ?
C7 H7C 0.9800 . ?
C8 Si6 1.874(2) . ?
C8 H8A 0.9800 . ?
C8 H8B 0.9800 . ?
C8 H8C 0.9800 . ?
C9 Si6 1.882(2) . ?
C9 H9A 0.9800 . ?
C9 H9B 0.9800 . ?
C9 H9C 0.9800 . ?
C10 Si6 1.879(2) . ?
C10 H10A 0.9800 . ?
C10 H10B 0.9800 . ?
C10 H10C 0.9800 . ?
C11 C12 1.429(3) . ?
C11 C15 1.437(3) . ?
C11 Al2 1.955(2) . ?
C11 Ti1 2.309(2) . ?
C12 C13 1.399(3) . ?
C12 Ti1 2.351(2) . ?
C12 H12 0.9500 . ?
C13 C14 1.410(3) . ?
C13 Ti1 2.396(2) . ?
C13 H13 0.9500 . ?
C14 C15 1.396(3) . ?
C14 Ti1 2.381(2) . ?
C14 H14 0.9500 . ?
C15 Ti1 2.307(2) . ?
C15 H15 0.9500 . ?
C16 C20 1.401(4) . ?
C16 C17 1.401(4) . ?
C16 Ti1 2.403(2) . ?
C16 H16 0.9500 . ?
C17 C18 1.403(3) . ?
C17 Ti1 2.363(2) . ?
C17 H17 0.9500 . ?
C18 C19 1.407(3) . ?
C18 Ti1 2.339(2) . ?
C18 H18 0.9500 . ?
C19 C20 1.409(4) . ?
C19 Ti1 2.338(2) . ?
C19 H19 0.9500 . ?
C20 Ti1 2.374(2) . ?
C20 H20 0.9500 . ?
C21 Si3 1.893(2) . ?
C21 Si1 1.894(2) . ?
C21 Si2 1.899(2) . ?
C21 Al1 2.010(2) . ?
C22 Si1 1.881(2) . ?
C22 H22A 0.9800 . ?
C22 H22B 0.9800 . ?
C22 H22C 0.9800 . ?
C23 Si1 1.872(2) . ?
C23 H23A 0.9800 . ?
C23 H23B 0.9800 . ?
C23 H23C 0.9800 . ?
C24 Si1 1.877(2) . ?
C24 H24A 0.9800 . ?
C24 H24B 0.9800 . ?
C24 H24C 0.9800 . ?
C25 Si3 1.882(2) . ?
C25 H25A 0.9800 . ?
C25 H25B 0.9800 . ?
C25 H25C 0.9800 . ?
C26 Si3 1.886(2) . ?
C26 H26A 0.9800 . ?
C26 H26B 0.9800 . ?
C26 H26C 0.9800 . ?
C27 Si3 1.866(2) . ?
C27 H27A 0.9800 . ?
C27 H27B 0.9800 . ?
C27 H27C 0.9800 . ?
C28 Si2 1.881(2) . ?
C28 H28A 0.9800 . ?
C28 H28B 0.9800 . ?
C28 H28C 0.9800 . ?
C29 Si2 1.874(2) . ?
C29 H29A 0.9800 . ?
C29 H29B 0.9800 . ?
C29 H29C 0.9800 . ?
C30 Si2 1.881(2) . ?
C30 H30A 0.9800 . ?
C30 H30B 0.9800 . ?
C30 H30C 0.9800 . ?
C31 C35 1.426(3) . ?
C31 C32 1.433(3) . ?
C31 Al1 1.959(2) . ?
C31 Ti2 2.314(2) . ?
C32 C33 1.396(3) . ?
C32 Ti2 2.305(2) . ?
C32 H32 0.9500 . ?
C33 C34 1.409(4) . ?
C33 Ti2 2.366(2) . ?
C33 H33 0.9500 . ?
C34 C35 1.398(3) . ?
C34 Ti2 2.380(2) . ?
C34 H34 0.9500 . ?
C35 Ti2 2.347(2) . ?
C35 H35 0.9500 . ?
C36 C37 1.411(3) . ?
C36 C40 1.415(3) . ?
C36 Ti2 2.365(2) . ?
C36 H36 0.9500 . ?
C37 C38 1.407(3) . ?
C37 Ti2 2.377(2) . ?
C37 H37 0.9500 . ?
C38 C39 1.403(3) . ?
C38 Ti2 2.371(2) . ?
C38 H38 0.9500 . ?
C39 C40 1.402(3) . ?
C39 Ti2 2.360(2) . ?
C39 H39 0.9500 . ?
C40 Ti2 2.356(2) . ?
C40 H40 0.9500 . ?
C41 C42 1.517(4) . ?
C41 H41A 0.9800 . ?
C41 H41B 0.9800 . ?
C41 H41C 0.9800 . ?
C42 C43 1.518(4) . ?
C42 H42A 0.9900 . ?
C42 H42B 0.9900 . ?
C43 C43 1.517(5) 3_756 ?
C43 H43A 0.9900 . ?
C43 H43B 0.9900 . ?
Al1 H1 1.65(2) . ?
Al1 H3 1.74(2) . ?
Al2 H2 1.63(2) . ?
Al2 H3 1.82(2) . ?
Ti1 H1 1.93(2) . ?
Ti1 H4 1.87(2) . ?
Ti2 H2 1.93(2) . ?
Ti2 H4 1.83(2) . ?

loop_
_geom_angle_atom_site_label_1
_geom_angle_atom_site_label_2
_geom_angle_atom_site_label_3
_geom_angle
_geom_angle_site_symmetry_1
_geom_angle_site_symmetry_3
_geom_angle_publ_flag
Si4 C1 Si5 110.96(11) . . ?
Si4 C1 Si6 108.90(11) . . ?
Si5 C1 Si6 110.06(11) . . ?
Si4 C1 Al2 108.70(10) . . ?
Si5 C1 Al2 111.23(11) . . ?
Si6 C1 Al2 106.86(11) . . ?
Si5 C2 H2A 109.5 . . ?
Si5 C2 H2B 109.5 . . ?
H2A C2 H2B 109.5 . . ?
Si5 C2 H2C 109.5 . . ?
H2A C2 H2C 109.5 . . ?
H2B C2 H2C 109.5 . . ?
Si5 C3 H3A 109.5 . . ?
Si5 C3 H3B 109.5 . . ?
H3A C3 H3B 109.5 . . ?
Si5 C3 H3C 109.5 . . ?
H3A C3 H3C 109.5 . . ?
H3B C3 H3C 109.5 . . ?
Si5 C4 H4A 109.5 . . ?
Si5 C4 H4B 109.5 . . ?
H4A C4 H4B 109.5 . . ?
Si5 C4 H4C 109.5 . . ?
H4A C4 H4C 109.5 . . ?
H4B C4 H4C 109.5 . . ?
Si4 C5 H5A 109.5 . . ?
Si4 C5 H5B 109.5 . . ?
H5A C5 H5B 109.5 . . ?
Si4 C5 H5C 109.5 . . ?
H5A C5 H5C 109.5 . . ?
H5B C5 H5C 109.5 . . ?
Si4 C6 H6A 109.5 . . ?
Si4 C6 H6B 109.5 . . ?
H6A C6 H6B 109.5 . . ?
Si4 C6 H6C 109.5 . . ?
H6A C6 H6C 109.5 . . ?
H6B C6 H6C 109.5 . . ?
Si4 C7 H7A 109.5 . . ?
Si4 C7 H7B 109.5 . . ?
H7A C7 H7B 109.5 . . ?
Si4 C7 H7C 109.5 . . ?
H7A C7 H7C 109.5 . . ?
H7B C7 H7C 109.5 . . ?
Si6 C8 H8A 109.5 . . ?
Si6 C8 H8B 109.5 . . ?
H8A C8 H8B 109.5 . . ?
Si6 C8 H8C 109.5 . . ?
H8A C8 H8C 109.5 . . ?
H8B C8 H8C 109.5 . . ?
Si6 C9 H9A 109.5 . . ?
Si6 C9 H9B 109.5 . . ?
H9A C9 H9B 109.5 . . ?
Si6 C9 H9C 109.5 . . ?
H9A C9 H9C 109.5 . . ?
H9B C9 H9C 109.5 . . ?
Si6 C10 H10A 109.5 . . ?
Si6 C10 H10B 109.5 . . ?
H10A C10 H10B 109.5 . . ?
Si6 C10 H10C 109.5 . . ?
H10A C10 H10C 109.5 . . ?
H10B C10 H10C 109.5 . . ?
C12 C11 C15 104.54(19) . . ?
C12 C11 Al2 128.59(17) . . ?
C15 C11 Al2 126.76(17) . . ?
C12 C11 Ti1 73.78(13) . . ?
C15 C11 Ti1 71.77(12) . . ?
Al2 C11 Ti1 116.13(10) . . ?
C13 C12 C11 109.9(2) . . ?
C13 C12 Ti1 74.61(13) . . ?
C11 C12 Ti1 70.52(12) . . ?
C13 C12 H12 125.1 . . ?
C11 C12 H12 125.1 . . ?
Ti1 C12 H12 121.4 . . ?
C12 C13 C14 107.9(2) . . ?
C12 C13 Ti1 71.12(13) . . ?
C14 C13 Ti1 72.23(13) . . ?
C12 C13 H13 126.0 . . ?
C14 C13 H13 126.0 . . ?
Ti1 C13 H13 122.3 . . ?
C15 C14 C13 107.8(2) . . ?
C15 C14 Ti1 69.79(13) . . ?
C13 C14 Ti1 73.43(13) . . ?
C15 C14 H14 126.1 . . ?
C13 C14 H14 126.1 . . ?
Ti1 C14 H14 122.3 . . ?
C14 C15 C11 109.9(2) . . ?
C14 C15 Ti1 75.59(13) . . ?
C11 C15 Ti1 71.94(12) . . ?
C14 C15 H15 125.1 . . ?
C11 C15 H15 125.1 . . ?
Ti1 C15 H15 119.1 . . ?
C20 C16 C17 107.8(2) . . ?
C20 C16 Ti1 71.81(14) . . ?
C17 C16 Ti1 71.34(14) . . ?
C20 C16 H16 126.1 . . ?
C17 C16 H16 126.1 . . ?
Ti1 C16 H16 122.5 . . ?
C16 C17 C18 108.1(2) . . ?
C16 C17 Ti1 74.48(14) . . ?
C18 C17 Ti1 71.69(14) . . ?
C16 C17 H17 125.9 . . ?
C18 C17 H17 125.9 . . ?
Ti1 C17 H17 119.7 . . ?
C17 C18 C19 108.3(2) . . ?
C17 C18 Ti1 73.59(14) . . ?
C19 C18 Ti1 72.44(13) . . ?
C17 C18 H18 125.9 . . ?
C19 C18 H18 125.9 . . ?
Ti1 C18 H18 119.9 . . ?
C18 C19 C20 107.2(2) . . ?
C18 C19 Ti1 72.53(13) . . ?
C20 C19 Ti1 74.02(14) . . ?
C18 C19 H19 126.4 . . ?
C20 C19 H19 126.4 . . ?
Ti1 C19 H19 119.0 . . ?
C16 C20 C19 108.5(2) . . ?
C16 C20 Ti1 74.10(14) . . ?
C19 C20 Ti1 71.20(14) . . ?
C16 C20 H20 125.7 . . ?
C19 C20 H20 125.7 . . ?
Ti1 C20 H20 120.7 . . ?
Si3 C21 Si1 109.04(11) . . ?
Si3 C21 Si2 110.97(11) . . ?
Si1 C21 Si2 110.10(11) . . ?
Si3 C21 Al1 111.73(11) . . ?
Si1 C21 Al1 108.68(11) . . ?
Si2 C21 Al1 106.27(10) . . ?
Si1 C22 H22A 109.5 . . ?
Si1 C22 H22B 109.5 . . ?
H22A C22 H22B 109.5 . . ?
Si1 C22 H22C 109.5 . . ?
H22A C22 H22C 109.5 . . ?
H22B C22 H22C 109.5 . . ?
Si1 C23 H23A 109.5 . . ?
Si1 C23 H23B 109.5 . . ?
H23A C23 H23B 109.5 . . ?
Si1 C23 H23C 109.5 . . ?
H23A C23 H23C 109.5 . . ?
H23B C23 H23C 109.5 . . ?
Si1 C24 H24A 109.5 . . ?
Si1 C24 H24B 109.5 . . ?
H24A C24 H24B 109.5 . . ?
Si1 C24 H24C 109.5 . . ?
H24A C24 H24C 109.5 . . ?
H24B C24 H24C 109.5 . . ?
Si3 C25 H25A 109.5 . . ?
Si3 C25 H25B 109.5 . . ?
H25A C25 H25B 109.5 . . ?
Si3 C25 H25C 109.5 . . ?
H25A C25 H25C 109.5 . . ?
H25B C25 H25C 109.5 . . ?
Si3 C26 H26A 109.5 . . ?
Si3 C26 H26B 109.5 . . ?
H26A C26 H26B 109.5 . . ?
Si3 C26 H26C 109.5 . . ?
H26A C26 H26C 109.5 . . ?
H26B C26 H26C 109.5 . . ?
Si3 C27 H27A 109.5 . . ?
Si3 C27 H27B 109.5 . . ?
H27A C27 H27B 109.5 . . ?
Si3 C27 H27C 109.5 . . ?
H27A C27 H27C 109.5 . . ?
H27B C27 H27C 109.5 . . ?
Si2 C28 H28A 109.5 . . ?
Si2 C28 H28B 109.5 . . ?
H28A C28 H28B 109.5 . . ?
Si2 C28 H28C 109.5 . . ?
H28A C28 H28C 109.5 . . ?
H28B C28 H28C 109.5 . . ?
Si2 C29 H29A 109.5 . . ?
Si2 C29 H29B 109.5 . . ?
H29A C29 H29B 109.5 . . ?
Si2 C29 H29C 109.5 . . ?
H29A C29 H29C 109.5 . . ?
H29B C29 H29C 109.5 . . ?
Si2 C30 H30A 109.5 . . ?
Si2 C30 H30B 109.5 . . ?
H30A C30 H30B 109.5 . . ?
Si2 C30 H30C 109.5 . . ?
H30A C30 H30C 109.5 . . ?
H30B C30 H30C 109.5 . . ?
C35 C31 C32 104.51(19) . . ?
C35 C31 Al1 126.71(17) . . ?
C32 C31 Al1 128.59(17) . . ?
C35 C31 Ti2 73.44(12) . . ?
C32 C31 Ti2 71.59(12) . . ?
Al1 C31 Ti2 115.65(10) . . ?
C33 C32 C31 109.8(2) . . ?
C33 C32 Ti2 75.00(13) . . ?
C31 C32 Ti2 72.28(12) . . ?
C33 C32 H32 125.1 . . ?
C31 C32 H32 125.1 . . ?
Ti2 C32 H32 119.3 . . ?
C32 C33 C34 107.9(2) . . ?
C32 C33 Ti2 70.25(12) . . ?
C34 C33 Ti2 73.27(13) . . ?
C32 C33 H33 126.0 . . ?
C34 C33 H33 126.0 . . ?
Ti2 C33 H33 122.1 . . ?
C35 C34 C33 107.5(2) . . ?
C35 C34 Ti2 71.51(13) . . ?
C33 C34 Ti2 72.18(13) . . ?
C35 C34 H34 126.2 . . ?
C33 C34 H34 126.2 . . ?
Ti2 C34 H34 121.8 . . ?
C34 C35 C31 110.2(2) . . ?
C34 C35 Ti2 74.10(13) . . ?
C31 C35 Ti2 70.95(12) . . ?
C34 C35 H35 124.9 . . ?
C31 C35 H35 124.9 . . ?
Ti2 C35 H35 121.6 . . ?
C37 C36 C40 107.9(2) . . ?
C37 C36 Ti2 73.17(13) . . ?
C40 C36 Ti2 72.20(12) . . ?
C37 C36 H36 126.0 . . ?
C40 C36 H36 126.0 . . ?
Ti2 C36 H36 120.4 . . ?
C38 C37 C36 108.1(2) . . ?
C38 C37 Ti2 72.50(13) . . ?
C36 C37 Ti2 72.22(13) . . ?
C38 C37 H37 126.0 . . ?
C36 C37 H37 126.0 . . ?
Ti2 C37 H37 121.1 . . ?
C39 C38 C37 107.7(2) . . ?
C39 C38 Ti2 72.34(13) . . ?
C37 C38 Ti2 73.01(13) . . ?
C39 C38 H38 126.2 . . ?
C37 C38 H38 126.2 . . ?
Ti2 C38 H38 120.3 . . ?
C40 C39 C38 108.9(2) . . ?
C40 C39 Ti2 72.54(13) . . ?
C38 C39 Ti2 73.17(13) . . ?
C40 C39 H39 125.5 . . ?
C38 C39 H39 125.5 . . ?
Ti2 C39 H39 120.5 . . ?
C39 C40 C36 107.4(2) . . ?
C39 C40 Ti2 72.86(13) . . ?
C36 C40 Ti2 72.91(12) . . ?
C39 C40 H40 126.3 . . ?
C36 C40 H40 126.3 . . ?
Ti2 C40 H40 119.8 . . ?
C42 C41 H41A 109.5 . . ?
C42 C41 H41B 109.5 . . ?
H41A C41 H41B 109.5 . . ?
C42 C41 H41C 109.5 . . ?
H41A C41 H41C 109.5 . . ?
H41B C41 H41C 109.5 . . ?
C41 C42 C43 112.5(2) . . ?
C41 C42 H42A 109.1 . . ?
C43 C42 H42A 109.1 . . ?
C41 C42 H42B 109.1 . . ?
C43 C42 H42B 109.1 . . ?
H42A C42 H42B 107.8 . . ?
C43 C43 C42 113.5(3) 3_756 . ?
C43 C43 H43A 108.9 3_756 . ?
C42 C43 H43A 108.9 . . ?
C43 C43 H43B 108.9 3_756 . ?
C42 C43 H43B 108.9 . . ?
H43A C43 H43B 107.7 . . ?
C31 Al1 C21 117.21(9) . . ?
C31 Al1 H1 111.2(8) . . ?
C21 Al1 H1 111.9(8) . . ?
C31 Al1 H3 98.8(7) . . ?
C21 Al1 H3 114.6(8) . . ?
H1 Al1 H3 101.5(11) . . ?
C11 Al2 C1 117.86(9) . . ?
C11 Al2 H2 110.6(8) . . ?
C1 Al2 H2 111.4(8) . . ?
C11 Al2 H3 100.2(7) . . ?
C1 Al2 H3 117.1(7) . . ?
H2 Al2 H3 97.5(11) . . ?
C23 Si1 C24 106.12(12) . . ?
C23 Si1 C22 105.25(12) . . ?
C24 Si1 C22 103.04(11) . . ?
C23 Si1 C21 112.09(11) . . ?
C24 Si1 C21 114.88(11) . . ?
C22 Si1 C21 114.48(10) . . ?
C29 Si2 C30 105.43(11) . . ?
C29 Si2 C28 105.01(12) . . ?
C30 Si2 C28 106.44(11) . . ?
C29 Si2 C21 113.52(11) . . ?
C30 Si2 C21 113.49(11) . . ?
C28 Si2 C21 112.25(10) . . ?
C27 Si3 C25 105.09(11) . . ?
C27 Si3 C26 106.98(11) . . ?
C25 Si3 C26 105.00(11) . . ?
C27 Si3 C21 111.61(10) . . ?
C25 Si3 C21 115.29(10) . . ?
C26 Si3 C21 112.20(10) . . ?
C6 Si4 C5 105.72(11) . . ?
C6 Si4 C7 105.33(11) . . ?
C5 Si4 C7 104.27(12) . . ?
C6 Si4 C1 111.51(10) . . ?
C5 Si4 C1 113.08(11) . . ?
C7 Si4 C1 116.05(11) . . ?
C3 Si5 C2 103.70(12) . . ?
C3 Si5 C4 105.26(12) . . ?
C2 Si5 C4 107.18(12) . . ?
C3 Si5 C1 113.51(11) . . ?
C2 Si5 C1 112.49(10) . . ?
C4 Si5 C1 113.88(11) . . ?
C8 Si6 C10 104.68(12) . . ?
C8 Si6 C9 106.46(11) . . ?
C10 Si6 C9 103.27(11) . . ?
C8 Si6 C1 113.51(10) . . ?
C10 Si6 C1 115.15(10) . . ?
C9 Si6 C1 112.78(11) . . ?
C15 Ti1 C11 36.29(8) . . ?
C15 Ti1 C19 140.71(9) . . ?
C11 Ti1 C19 149.19(9) . . ?
C15 Ti1 C18 108.53(8) . . ?
C11 Ti1 C18 136.28(8) . . ?
C19 Ti1 C18 35.03(9) . . ?
C15 Ti1 C12 58.24(8) . . ?
C11 Ti1 C12 35.70(8) . . ?
C19 Ti1 C12 113.60(9) . . ?
C18 Ti1 C12 113.48(8) . . ?
C15 Ti1 C17 101.51(8) . . ?
C11 Ti1 C17 137.79(8) . . ?
C19 Ti1 C17 57.96(9) . . ?
C18 Ti1 C17 34.73(8) . . ?
C12 Ti1 C17 139.56(9) . . ?
C15 Ti1 C20 158.13(9) . . ?
C11 Ti1 C20 164.34(8) . . ?
C19 Ti1 C20 34.78(9) . . ?
C18 Ti1 C20 57.50(9) . . ?
C12 Ti1 C20 140.49(9) . . ?
C17 Ti1 C20 57.11(9) . . ?
C15 Ti1 C14 34.62(8) . . ?
C11 Ti1 C14 59.27(8) . . ?
C19 Ti1 C14 106.55(9) . . ?
C18 Ti1 C14 77.99(9) . . ?
C12 Ti1 C14 57.38(8) . . ?
C17 Ti1 C14 85.73(9) . . ?
C20 Ti1 C14 135.44(9) . . ?
C15 Ti1 C13 57.61(8) . . ?
C11 Ti1 C13 58.92(8) . . ?
C19 Ti1 C13 93.48(9) . . ?
C18 Ti1 C13 81.04(9) . . ?
C12 Ti1 C13 34.27(8) . . ?
C17 Ti1 C13 105.57(9) . . ?
C20 Ti1 C13 128.19(9) . . ?
C14 Ti1 C13 34.33(8) . . ?
C15 Ti1 C16 125.22(9) . . ?
C11 Ti1 C16 152.75(8) . . ?
C19 Ti1 C16 57.49(9) . . ?
C18 Ti1 C16 57.21(9) . . ?
C12 Ti1 C16 170.29(8) . . ?
C17 Ti1 C16 34.18(9) . . ?
C20 Ti1 C16 34.10(9) . . ?
C14 Ti1 C16 119.28(9) . . ?
C13 Ti1 C16 137.53(9) . . ?
C15 Ti1 H1 123.6(7) . . ?
C11 Ti1 H1 87.5(7) . . ?
C19 Ti1 H1 87.2(7) . . ?
C18 Ti1 H1 122.0(7) . . ?
C12 Ti1 H1 78.7(7) . . ?
C17 Ti1 H1 134.2(7) . . ?
C20 Ti1 H1 77.2(7) . . ?
C14 Ti1 H1 136.0(7) . . ?
C13 Ti1 H1 105.3(7) . . ?
C16 Ti1 H1 103.5(7) . . ?
C15 Ti1 H4 82.5(7) . . ?
C11 Ti1 H4 80.9(7) . . ?
C19 Ti1 H4 128.6(7) . . ?
C18 Ti1 H4 129.2(7) . . ?
C12 Ti1 H4 114.1(7) . . ?
C17 Ti1 H4 95.1(7) . . ?
C20 Ti1 H4 94.1(7) . . ?
C14 Ti1 H4 114.6(7) . . ?
C13 Ti1 H4 137.7(7) . . ?
C16 Ti1 H4 75.6(7) . . ?
H1 Ti1 H4 84.1(10) . . ?
C32 Ti2 C31 36.13(8) . . ?
C32 Ti2 C35 58.12(8) . . ?
C31 Ti2 C35 35.61(8) . . ?
C32 Ti2 C40 142.49(8) . . ?
C31 Ti2 C40 151.54(8) . . ?
C35 Ti2 C40 115.99(8) . . ?
C32 Ti2 C39 109.96(8) . . ?
C31 Ti2 C39 137.66(8) . . ?
C35 Ti2 C39 114.67(8) . . ?
C40 Ti2 C39 34.59(8) . . ?
C32 Ti2 C36 156.90(9) . . ?
C31 Ti2 C36 163.99(8) . . ?
C35 Ti2 C36 142.99(8) . . ?
C40 Ti2 C36 34.89(8) . . ?
C39 Ti2 C36 57.45(8) . . ?
C32 Ti2 C33 34.75(8) . . ?
C31 Ti2 C33 59.27(8) . . ?
C35 Ti2 C33 57.43(8) . . ?
C40 Ti2 C33 108.42(8) . . ?
C39 Ti2 C33 79.35(8) . . ?
C36 Ti2 C33 136.54(8) . . ?
C32 Ti2 C38 100.61(8) . . ?
C31 Ti2 C38 136.73(8) . . ?
C35 Ti2 C38 138.86(8) . . ?
C40 Ti2 C38 57.75(8) . . ?
C39 Ti2 C38 34.50(8) . . ?
C36 Ti2 C38 57.59(8) . . ?
C33 Ti2 C38 84.72(8) . . ?
C32 Ti2 C37 122.86(8) . . ?
C31 Ti2 C37 150.15(8) . . ?
C35 Ti2 C37 171.90(8) . . ?
C40 Ti2 C37 57.74(8) . . ?
C39 Ti2 C37 57.23(8) . . ?
C36 Ti2 C37 34.61(8) . . ?
C33 Ti2 C37 118.05(8) . . ?
C38 Ti2 C37 34.49(8) . . ?
C32 Ti2 C34 57.88(8) . . ?
C31 Ti2 C34 59.09(8) . . ?
C35 Ti2 C34 34.39(8) . . ?
C40 Ti2 C34 95.71(8) . . ?
C39 Ti2 C34 82.17(8) . . ?
C36 Ti2 C34 130.57(8) . . ?
C33 Ti2 C34 34.55(9) . . ?
C38 Ti2 C34 104.87(8) . . ?
C37 Ti2 C34 137.96(8) . . ?
C32 Ti2 H2 123.5(7) . . ?
C31 Ti2 H2 87.5(7) . . ?
C35 Ti2 H2 78.6(7) . . ?
C40 Ti2 H2 86.7(7) . . ?
C39 Ti2 H2 121.0(7) . . ?
C36 Ti2 H2 77.7(7) . . ?
C33 Ti2 H2 135.9(7) . . ?
C38 Ti2 H2 135.3(7) . . ?
C37 Ti2 H2 105.2(7) . . ?
C34 Ti2 H2 104.9(7) . . ?
C32 Ti2 H4 82.3(7) . . ?
C31 Ti2 H4 80.1(7) . . ?
C35 Ti2 H4 113.0(7) . . ?
C40 Ti2 H4 126.7(7) . . ?
C39 Ti2 H4 129.6(7) . . ?
C36 Ti2 H4 92.0(7) . . ?
C33 Ti2 H4 114.6(7) . . ?
C38 Ti2 H4 96.2(7) . . ?
C37 Ti2 H4 74.8(7) . . ?
C34 Ti2 H4 137.4(7) . . ?
H2 Ti2 H4 83.6(10) . . ?

_refine_diff_density_max         0.529
_refine_diff_density_min         -0.333
_refine_diff_density_rms         0.068

_shelx_res_file                  
;
 
    shelx.res created by SHELXL-2014/7
 
TITL shelxt_a.res in P2(1)/c
CELL  0.71073  13.8040  20.5426  18.7994   90.000  105.291   90.000
ZERR     8.00   0.0005   0.0010   0.0009    0.000    0.002    0.000
LATT   1
SYMM  - X, 1/2 + Y, 1/2 - Z
SFAC  C    H    AL   SI   TI
UNIT  172 332 8 24 8
MERG   2
FMAP   2
PLAN   20
SIZE     0.200   0.200   0.300
ACTA    50.00
BOND   $H
LIST   4
WPDB  -2
L.S.  10
TEMP  -173.00
WGHT    0.038600    3.758400
FVAR       0.08415
C1    1    0.416247    0.214515    0.434076    11.00000    0.01441    0.01430 =
         0.01419    0.00219    0.00374    0.00252
C2    1    0.292537    0.182620    0.547679    11.00000    0.02941    0.02450 =
         0.02283    0.00852    0.01095    0.00471
AFIX 137
H2A   2    0.293233    0.153479    0.589084    11.00000   -1.50000
H2B   2    0.242325    0.167446    0.503638    11.00000   -1.50000
H2C   2    0.275612    0.226835    0.559875    11.00000   -1.50000
AFIX   0
C3    1    0.497697    0.233883    0.605800    11.00000    0.02969    0.03088 =
         0.01700    0.00131    0.00198    0.00690
AFIX 137
H3A   2    0.475258    0.279256    0.598877    11.00000   -1.50000
H3B   2    0.568398    0.231179    0.605311    11.00000   -1.50000
H3C   2    0.490235    0.217937    0.653201    11.00000   -1.50000
AFIX   0
C4    1    0.471934    0.097862    0.547788    11.00000    0.03005    0.02384 =
         0.02619    0.00799    0.00617    0.00701
AFIX 137
H4A   2    0.472363    0.084901    0.598039    11.00000   -1.50000
H4B   2    0.540648    0.096902    0.542447    11.00000   -1.50000
H4C   2    0.429934    0.067615    0.512449    11.00000   -1.50000
AFIX   0
C5    1    0.259558    0.102386    0.379223    11.00000    0.02636    0.01940 =
         0.02588    0.00070    0.00398   -0.00091
AFIX 137
H5A   2    0.206989    0.132178    0.385515    11.00000   -1.50000
H5B   2    0.283930    0.076395    0.424103    11.00000   -1.50000
H5C   2    0.232019    0.073429    0.337343    11.00000   -1.50000
AFIX   0
C6    1    0.316323    0.187908    0.268003    11.00000    0.01997    0.02122 =
         0.01832   -0.00449    0.00448    0.00052
AFIX 137
H6A   2    0.292656    0.153467    0.231482    11.00000   -1.50000
H6B   2    0.369761    0.212719    0.254902    11.00000   -1.50000
H6C   2    0.260428    0.217079    0.268759    11.00000   -1.50000
AFIX   0
C7    1    0.459120    0.086914    0.349308    11.00000    0.02948    0.02072 =
         0.02670   -0.00564    0.00476    0.00680
AFIX 137
H7A   2    0.425119    0.055301    0.311996    11.00000   -1.50000
H7B   2    0.486877    0.064499    0.396288    11.00000   -1.50000
H7C   2    0.513606    0.107878    0.333338    11.00000   -1.50000
AFIX   0
C8    1    0.558135    0.254694    0.333882    11.00000    0.01663    0.02759 =
         0.02509   -0.00055    0.00903    0.00322
AFIX 137
H8A   2    0.625914    0.270196    0.335787    11.00000   -1.50000
H8B   2    0.508890    0.287777    0.310415    11.00000   -1.50000
H8C   2    0.544890    0.214285    0.305245    11.00000   -1.50000
AFIX   0
C9    1    0.645464    0.175783    0.470590    11.00000    0.01529    0.02553 =
         0.02876   -0.00088    0.00399    0.00509
AFIX 137
H9A   2    0.622559    0.133107    0.449434    11.00000   -1.50000
H9B   2    0.655720    0.174317    0.524172    11.00000   -1.50000
H9C   2    0.708852    0.186976    0.459368    11.00000   -1.50000
AFIX   0
C10   1    0.598957    0.314804    0.482573    11.00000    0.01548    0.02467 =
         0.02531   -0.00170    0.00173   -0.00049
AFIX 137
H10A  2    0.671381    0.317679    0.487864    11.00000   -1.50000
H10B  2    0.586521    0.313195    0.531514    11.00000   -1.50000
H10C  2    0.565539    0.353047    0.455832    11.00000   -1.50000
AFIX   0
C11   1    0.362361    0.358067    0.342014    11.00000    0.01232    0.01468 =
         0.01540    0.00014    0.00567    0.00213
C12   1    0.324254    0.362258    0.263720    11.00000    0.01627    0.01549 =
         0.01625   -0.00356    0.00529    0.00135
AFIX  43
H12   2    0.279956    0.331712    0.233810    11.00000   -1.20000
AFIX   0
C13   1    0.361908    0.418062    0.237671    11.00000    0.02464    0.02129 =
         0.01577    0.00408    0.00934    0.00350
AFIX  43
H13   2    0.346800    0.432056    0.187785    11.00000   -1.20000
AFIX   0
C14   1    0.426223    0.449847    0.298529    11.00000    0.01837    0.01737 =
         0.02734    0.00150    0.01176   -0.00196
AFIX  43
H14   2    0.462793    0.488744    0.296880    11.00000   -1.20000
AFIX   0
C15   1    0.426560    0.413936    0.361662    11.00000    0.01394    0.01771 =
         0.01892   -0.00139    0.00580   -0.00116
AFIX  43
H15   2    0.463682    0.424807    0.410338    11.00000   -1.20000
AFIX   0
C16   1    0.198960    0.549618    0.356581    11.00000    0.03506    0.01359 =
         0.02458    0.00109    0.00726    0.00650
AFIX  43
H16   2    0.191228    0.555840    0.404857    11.00000   -1.20000
AFIX   0
C17   1    0.284850    0.564129    0.333161    11.00000    0.02882    0.01147 =
         0.02773    0.00082   -0.00039   -0.00090
AFIX  43
H17   2    0.346094    0.581147    0.363080    11.00000   -1.20000
AFIX   0
C18   1    0.264686    0.549157    0.257838    11.00000    0.02842    0.01393 =
         0.02548    0.00781    0.00708    0.00206
AFIX  43
H18   2    0.309444    0.555183    0.227707    11.00000   -1.20000
AFIX   0
C19   1    0.166759    0.523680    0.234612    11.00000    0.03126    0.01747 =
         0.02101    0.00662   -0.00162    0.00156
AFIX  43
H19   2    0.133905    0.508830    0.186431    11.00000   -1.20000
AFIX   0
C20   1    0.126534    0.524304    0.296127    11.00000    0.02288    0.01389 =
         0.03505    0.00639    0.00533    0.00459
AFIX  43
H20   2    0.061256    0.509965    0.296542    11.00000   -1.20000
AFIX   0
C21   1   -0.031588    0.303789    0.280954    11.00000    0.01147    0.01668 =
         0.01304   -0.00401    0.00370   -0.00099
C22   1   -0.117464    0.442493    0.307301    11.00000    0.01902    0.02111 =
         0.02365   -0.00380    0.00186    0.00543
AFIX 137
H22A  2   -0.049039    0.450200    0.337806    11.00000   -1.50000
H22B  2   -0.160759    0.430459    0.338969    11.00000   -1.50000
H22C  2   -0.143263    0.482212    0.279949    11.00000   -1.50000
AFIX   0
C23   1   -0.078530    0.413613    0.161834    11.00000    0.02993    0.02510 =
         0.01864    0.00249    0.00386    0.00677
AFIX 137
H23A  2   -0.088855    0.382805    0.120711    11.00000   -1.50000
H23B  2   -0.007493    0.425933    0.177754    11.00000   -1.50000
H23C  2   -0.119531    0.452544    0.145870    11.00000   -1.50000
AFIX   0
C24   1   -0.252652    0.353430    0.204685    11.00000    0.01650    0.03399 =
         0.02821   -0.00653   -0.00101    0.00369
AFIX 137
H24A  2   -0.289345    0.391130    0.179006    11.00000   -1.50000
H24B  2   -0.279916    0.341385    0.246003    11.00000   -1.50000
H24C  2   -0.259966    0.316738    0.170358    11.00000   -1.50000
AFIX   0
C25   1   -0.131282    0.233902    0.127634    11.00000    0.02161    0.03218 =
         0.01963   -0.01010    0.00247   -0.00449
AFIX 137
H25A  2   -0.115990    0.203318    0.092082    11.00000   -1.50000
H25B  2   -0.156286    0.274778    0.102573    11.00000   -1.50000
H25C  2   -0.182623    0.215057    0.148854    11.00000   -1.50000
AFIX   0
C26   1    0.077250    0.286586    0.155252    11.00000    0.02282    0.02302 =
         0.01699   -0.00324    0.00713    0.00092
AFIX 137
H26A  2    0.140916    0.262730    0.169692    11.00000   -1.50000
H26B  2    0.088983    0.332419    0.169361    11.00000   -1.50000
H26C  2    0.049268    0.283446    0.101741    11.00000   -1.50000
AFIX   0
C27   1    0.035241    0.168293    0.237375    11.00000    0.02246    0.01956 =
         0.02449   -0.00509    0.01094   -0.00254
AFIX 137
H27A  2    0.044362    0.142176    0.195998    11.00000   -1.50000
H27B  2   -0.012645    0.146531    0.259750    11.00000   -1.50000
H27C  2    0.099873    0.173094    0.274270    11.00000   -1.50000
AFIX   0
C28   1    0.005835    0.199908    0.407715    11.00000    0.02644    0.02105 =
         0.02056    0.00052    0.00814   -0.00276
AFIX 137
H28A  2   -0.007754    0.197205    0.456232    11.00000   -1.50000
H28B  2    0.073752    0.216929    0.413284    11.00000   -1.50000
H28C  2    0.000458    0.156453    0.385505    11.00000   -1.50000
AFIX   0
C29   1   -0.194590    0.201722    0.298476    11.00000    0.02092    0.02726 =
         0.02768   -0.00855    0.01177   -0.00822
AFIX 137
H29A  2   -0.170693    0.170101    0.267931    11.00000   -1.50000
H29B  2   -0.248259    0.228162    0.267160    11.00000   -1.50000
H29C  2   -0.220496    0.178602    0.335202    11.00000   -1.50000
AFIX   0
C30   1   -0.139907    0.308693    0.409505    11.00000    0.01910    0.02708 =
         0.02135   -0.00707    0.00841   -0.00549
AFIX 137
H30A  2   -0.161305    0.281292    0.445251    11.00000   -1.50000
H30B  2   -0.197566    0.333339    0.380329    11.00000   -1.50000
H30C  2   -0.087829    0.338989    0.435745    11.00000   -1.50000
AFIX   0
C31   1    0.103892    0.370391    0.441206    11.00000    0.00714    0.01779 =
         0.01599   -0.00241    0.00348   -0.00265
C32   1    0.090089    0.435338    0.464511    11.00000    0.01053    0.01779 =
         0.02145   -0.00287    0.00252    0.00198
AFIX  43
H32   2    0.071540    0.471706    0.432605    11.00000   -1.20000
AFIX   0
C33   1    0.107969    0.437194    0.541116    11.00000    0.01075    0.02901 =
         0.02227   -0.01237    0.00619   -0.00194
AFIX  43
H33   2    0.103363    0.474541    0.569848    11.00000   -1.20000
AFIX   0
C34   1    0.134063    0.373858    0.568291    11.00000    0.01394    0.03532 =
         0.01276   -0.00179    0.00501   -0.00593
AFIX  43
H34   2    0.151237    0.360967    0.618598    11.00000   -1.20000
AFIX   0
C35   1    0.130075    0.333464    0.507749    11.00000    0.01028    0.02042 =
         0.01834   -0.00035    0.00490   -0.00395
AFIX  43
H35   2    0.142952    0.287979    0.510541    11.00000   -1.20000
AFIX   0
C36   1    0.431400    0.428914    0.558049    11.00000    0.01209    0.02348 =
         0.01429   -0.00455    0.00155   -0.00469
AFIX  43
H36   2    0.479304    0.404672    0.540854    11.00000   -1.20000
AFIX   0
C37   1    0.387679    0.488556    0.528958    11.00000    0.01658    0.02092 =
         0.01620   -0.00427    0.00270   -0.00769
AFIX  43
H37   2    0.401153    0.511602    0.488808    11.00000   -1.20000
AFIX   0
C38   1    0.320612    0.507947    0.569818    11.00000    0.01793    0.01591 =
         0.02077   -0.00695    0.00115   -0.00375
AFIX  43
H38   2    0.280373    0.546135    0.561921    11.00000   -1.20000
AFIX   0
C39   1    0.323887    0.460727    0.624298    11.00000    0.01397    0.02446 =
         0.01372   -0.00650    0.00257   -0.00450
AFIX  43
H39   2    0.286505    0.461864    0.660083    11.00000   -1.20000
AFIX   0
C40   1    0.391285    0.411578    0.617373    11.00000    0.01446    0.02024 =
         0.01292   -0.00033   -0.00189   -0.00284
AFIX  43
H40   2    0.407112    0.373622    0.647042    11.00000   -1.20000
AFIX   0
C41   1    0.762339    0.017586    0.452503    11.00000    0.02932    0.04569 =
         0.03414   -0.00035    0.00904    0.00268
AFIX 137
H41A  2    0.759854    0.045013    0.494638    11.00000   -1.50000
H41B  2    0.703953   -0.011454    0.440549    11.00000   -1.50000
H41C  2    0.761511    0.045202    0.409840    11.00000   -1.50000
AFIX   0
C42   1    0.857845   -0.022668    0.471822    11.00000    0.03052    0.03226 =
         0.02786    0.00113    0.01221   -0.00146
AFIX  23
H42A  2    0.856580   -0.053544    0.431153    11.00000   -1.20000
H42B  2    0.860246   -0.048431    0.516760    11.00000   -1.20000
AFIX   0
C43   1    0.951773    0.018959    0.484983    11.00000    0.03399    0.02342 =
         0.01926    0.00029    0.00989    0.00079
AFIX  23
H43A  2    0.953964    0.039730    0.437913    11.00000   -1.20000
H43B  2    0.947770    0.054046    0.520197    11.00000   -1.20000
AFIX   0
AL1   3    0.099838    0.339130    0.342032    11.00000    0.01109    0.01299 =
         0.01140   -0.00176    0.00251   -0.00071
AL2   3    0.329510    0.294581    0.409565    11.00000    0.01097    0.01295 =
         0.01223    0.00014    0.00288   -0.00003
SI1   4   -0.116180    0.374564    0.240468    11.00000    0.01391    0.02194 =
         0.01492   -0.00304    0.00086    0.00202
SI2   4   -0.088126    0.255838    0.346534    11.00000    0.01472    0.01907 =
         0.01732   -0.00466    0.00644   -0.00504
SI3   4   -0.014016    0.250331    0.203296    11.00000    0.01460    0.01882 =
         0.01355   -0.00521    0.00394   -0.00281
SI4   4    0.366271    0.150550    0.361435    11.00000    0.01775    0.01458 =
         0.01726   -0.00133    0.00370    0.00170
SI5   4    0.419725    0.182813    0.529378    11.00000    0.01984    0.01873 =
         0.01480    0.00362    0.00406    0.00477
SI6   4    0.548022    0.239062    0.429871    11.00000    0.01229    0.01964 =
         0.01867   -0.00049    0.00386    0.00204
TI1   5    0.263371    0.450290    0.319258    11.00000    0.01464    0.01162 =
         0.01268    0.00087    0.00286   -0.00082
TI2   5    0.257635    0.409441    0.509411    11.00000    0.01068    0.01328 =
         0.01126   -0.00211    0.00291   -0.00131
H1    2    0.147921    0.393210    0.296317    11.00000    0.01755
H2    2    0.316696    0.330434    0.484014    11.00000    0.01921
H3    2    0.196468    0.282050    0.365450    11.00000    0.01915
H4    2    0.261808    0.435245    0.417116    11.00000    0.02201
HKLF    4
 
REM  shelxt_a.res in P2(1)/c
REM R1 =  0.0384 for    7802 Fo > 4sig(Fo)  and  0.0505 for all    9445 data
REM    513 parameters refined using      0 restraints
 
END
 
WGHT      0.0385      3.7687
 
REM Highest difference peak  0.529,  deepest hole -0.333,  1-sigma level  0.068
Q1    1   0.3605  0.1785  0.5418  11.00000  0.05    0.43
Q2    1  -0.1885  0.3594  0.2289  11.00000  0.05    0.41
Q3    1   0.0153  0.2026  0.2128  11.00000  0.05    0.37
Q4    1   0.0997  0.3506  0.3985  11.00000  0.05    0.37
Q5    1   0.5774  0.2817  0.4532  11.00000  0.05    0.35
Q6    1   0.3200  0.1142  0.3690  11.00000  0.05    0.35
Q7    1   0.4229  0.1183  0.3555  11.00000  0.05    0.34
Q8    1  -0.0722  0.2513  0.1626  11.00000  0.05    0.34
Q9    1   0.3620  0.3328  0.3706  11.00000  0.05    0.33
Q10   1   0.3911  0.4481  0.5227  11.00000  0.05    0.33
Q11   1   0.4800  0.2178  0.4353  11.00000  0.05    0.33
Q12   1   0.4280  0.1346  0.5416  11.00000  0.05    0.32
Q13   1  -0.1233  0.4126  0.2734  11.00000  0.05    0.32
Q14   1   0.4539  0.2120  0.5684  11.00000  0.05    0.32
Q15   1   0.3624  0.3802  0.3522  11.00000  0.05    0.31
Q16   1  -0.1074  0.2936  0.3769  11.00000  0.05    0.31
Q17   1  -0.0544  0.3345  0.2616  11.00000  0.05    0.31
Q18   1   0.5539  0.2427  0.3795  11.00000  0.05    0.30
Q19   1   0.2629  0.0900  0.5159  11.00000  0.05    0.30
Q20   1   0.0901  0.3987  0.4481  11.00000  0.05    0.30
;
_shelx_res_checksum              78730

_exptl_crystal_recrystallization_method 
'Re-crystallisation from solvent: Hexane'
_chemical_properties_physical    ', Air-sensitive,Moisture-sensitive'
####################################################################### 
# 
# This file contains crystal structure data downloaded from the 
# Cambridge Structural Database (CSD) hosted by the Cambridge 
# Crystallographic Data Centre (CCDC).
# 
# Full information about CCDC data access policies and citation 
# guidelines are available at http://www.ccdc.cam.ac.uk/access/V1 
# 
# Audit and citation data items may have been added by the CCDC. 
# Please retain this information to preserve the provenance of 
# this file and to allow appropriate attribution of the data. 
# 
#######################################################################

data_shelx
_database_code_depnum_ccdc_archive 'CCDC 1530362'
_audit_update_record             
;
2017-01-31 deposited with the CCDC.
2017-05-17 downloaded from the CCDC.
;
# start Validation Reply Form
_vrf_PLAT110_shelx               
;
PROBLEM: ADDSYM Detects Potential Lattice Translation ...          ? Check
RESPONSE: Structure is already inversion symmetric
;
_vrf_PLAT112_shelx               
;
PROBLEM: ADDSYM Detects New (Pseudo) Symm. Elem.        A        100 %Fit
RESPONSE: Structure is already inversion symmetric
;
_vrf_PLAT113_shelx               
;
PROBLEM: ADDSYM Suggests Possible Pseudo/New  Space Group        P-1 Check
RESPONSE: Structure is already assigned to P-1
;
_vrf_PLAT340_shelx               
;
PROBLEM: Low Bond Precision on  C-C Bonds ...............    0.01367 Ang.
RESPONSE: C-C bonds are only present in THF molecules with some disorder
;
# Added during the CSD deposition process: Tuesday 31 January 2017 12:14 AM
# end Validation Reply Form


_audit_creation_method           SHELXL-2014/7
_shelx_SHELXL_version_number     2014/7
_chemical_name_systematic        ?
_chemical_name_common            ?
_chemical_melting_point          ?
_chemical_formula_moiety         'C18 H46 Al K O2 Si3'
_chemical_formula_sum            'C18 H46 Al K O2 Si3'
_chemical_formula_weight         444.90

loop_
_atom_type_symbol
_atom_type_description
_atom_type_scat_dispersion_real
_atom_type_scat_dispersion_imag
_atom_type_scat_source
C C 0.0033 0.0016 'International Tables Vol C Tables 4.2.6.8 and 6.1.1.4'
H H 0.0000 0.0000 'International Tables Vol C Tables 4.2.6.8 and 6.1.1.4'
Al Al 0.0645 0.0514 'International Tables Vol C Tables 4.2.6.8 and 6.1.1.4'
Si Si 0.0817 0.0704 'International Tables Vol C Tables 4.2.6.8 and 6.1.1.4'
K K 0.2009 0.2494 'International Tables Vol C Tables 4.2.6.8 and 6.1.1.4'
O O 0.0106 0.0060 'International Tables Vol C Tables 4.2.6.8 and 6.1.1.4'

_space_group_crystal_system      triclinic
_space_group_IT_number           2
_space_group_name_H-M_alt        'P -1'
_space_group_name_Hall           '-P 1'

_shelx_space_group_comment       
;
The symmetry employed for this shelxl refinement is uniquely defined
by the following loop, which should always be used as a source of
symmetry information in preference to the above space-group names.
They are only intended as comments.
;

loop_
_space_group_symop_operation_xyz
'x, y, z'
'-x, -y, -z'

_cell_length_a                   13.5985(5)
_cell_length_b                   13.6009(5)
_cell_length_c                   16.6858(7)
_cell_angle_alpha                106.5486(16)
_cell_angle_beta                 107.0199(15)
_cell_angle_gamma                98.4556(15)
_cell_volume                     2737.84(19)
_cell_formula_units_Z            4
_cell_measurement_temperature    100(2)
_cell_measurement_reflns_used    9984
_cell_measurement_theta_min      2.30
_cell_measurement_theta_max      25.36

_exptl_crystal_description       plates
_exptl_crystal_colour            colourless
_exptl_crystal_density_meas      ?
_exptl_crystal_density_method    ?
_exptl_crystal_density_diffrn    1.079
_exptl_crystal_F_000             976
_exptl_transmission_factor_min   ?
_exptl_transmission_factor_max   ?
_exptl_crystal_size_max          0.180
_exptl_crystal_size_mid          0.160
_exptl_crystal_size_min          0.160
_exptl_absorpt_coefficient_mu    0.367
_shelx_estimated_absorpt_T_min   0.937
_shelx_estimated_absorpt_T_max   0.944
_exptl_absorpt_correction_type   none
_exptl_absorpt_correction_T_min  ?
_exptl_absorpt_correction_T_max  ?
_exptl_absorpt_process_details   ?
_exptl_absorpt_special_details   ?
_diffrn_ambient_temperature      100(2)
_diffrn_radiation_wavelength     0.71073
_diffrn_radiation_type           MoK\a
_diffrn_source                   ?
_diffrn_measurement_device_type  'Bruker APEX-II CCD'
_diffrn_measurement_method       '\f and \w scans'
_diffrn_detector_area_resol_mean ?
_diffrn_reflns_number            15870
_diffrn_reflns_av_unetI/netI     0.0536
_diffrn_reflns_av_R_equivalents  ?
_diffrn_reflns_limit_h_min       -16
_diffrn_reflns_limit_h_max       16
_diffrn_reflns_limit_k_min       -16
_diffrn_reflns_limit_k_max       16
_diffrn_reflns_limit_l_min       -20
_diffrn_reflns_limit_l_max       19
_diffrn_reflns_theta_min         1.361
_diffrn_reflns_theta_max         25.385
_diffrn_reflns_theta_full        25.000
_diffrn_measured_fraction_theta_max 0.995
_diffrn_measured_fraction_theta_full 0.998
_diffrn_reflns_Laue_measured_fraction_max 0.995
_diffrn_reflns_Laue_measured_fraction_full 0.998
_diffrn_reflns_point_group_measured_fraction_max 0.995
_diffrn_reflns_point_group_measured_fraction_full 0.998
_reflns_number_total             15870
_reflns_number_gt                8712
_reflns_threshold_expression     'I > 2\s(I)'
_reflns_Friedel_coverage         0.000
_reflns_Friedel_fraction_max     .
_reflns_Friedel_fraction_full    .

_reflns_special_details          
;
 _reflns_Friedel_fraction is defined as the number of unique
 Friedel pairs measured divided by the number that would be
 possible theoretically, ignoring centric projections and
 systematic absences.
;

_computing_data_collection       'Bruker APEX2'
_computing_cell_refinement       'Bruker SAINT'
_computing_data_reduction        'Bruker SAINT'
_computing_structure_solution    'SHELXS-97 (Sheldrick 2008)'
_computing_structure_refinement  'SHELXL-2014/7 (Sheldrick, 2014)'
_computing_molecular_graphics    'Bruker SHELXTL'
_computing_publication_material  'Bruker SHELXTL'
_refine_special_details          'Refined as a 2-component twin., Twin'
_refine_ls_structure_factor_coef Fsqd
_refine_ls_matrix_type           full
_refine_ls_weighting_scheme      calc
_refine_ls_weighting_details     
'w=1/[\s^2^(Fo^2^)+(0.0539P)^2^+2.5247P] where P=(Fo^2^+2Fc^2^)/3'
_atom_sites_solution_primary     ?
_atom_sites_solution_secondary   ?
_atom_sites_solution_hydrogens   mixed
_refine_ls_hydrogen_treatment    mixed
_refine_ls_extinction_method     none
_refine_ls_extinction_coef       .
_refine_ls_number_reflns         15870
_refine_ls_number_parameters     494
_refine_ls_number_restraints     0
_refine_ls_R_factor_all          0.0887
_refine_ls_R_factor_gt           0.0430
_refine_ls_wR_factor_ref         0.1343
_refine_ls_wR_factor_gt          0.1158
_refine_ls_goodness_of_fit_ref   1.040
_refine_ls_restrained_S_all      1.040
_refine_ls_shift/su_max          0.074
_refine_ls_shift/su_mean         0.012

loop_
_atom_site_label
_atom_site_type_symbol
_atom_site_fract_x
_atom_site_fract_y
_atom_site_fract_z
_atom_site_U_iso_or_equiv
_atom_site_adp_type
_atom_site_occupancy
_atom_site_site_symmetry_order
_atom_site_calc_flag
_atom_site_refinement_flags_posn
_atom_site_refinement_flags_adp
_atom_site_refinement_flags_occupancy
_atom_site_disorder_assembly
_atom_site_disorder_group
C1 C 0.2530(6) 0.4875(6) 0.7522(4) 0.016(2) Uani 1 1 d . . . . .
C2 C 0.4656(7) 0.4164(6) 0.7922(5) 0.030(2) Uani 1 1 d . . . . .
H2A H 0.4894 0.4495 0.7538 0.046 Uiso 1 1 calc R U . . .
H2B H 0.4942 0.3543 0.7921 0.046 Uiso 1 1 calc R U . . .
H2C H 0.4910 0.4674 0.8533 0.046 Uiso 1 1 calc R U . . .
C3 C 0.2822(7) 0.2748(6) 0.6335(4) 0.025(2) Uani 1 1 d . . . . .
H3A H 0.2061 0.2401 0.6089 0.038 Uiso 1 1 calc R U . . .
H3B H 0.3230 0.2214 0.6370 0.038 Uiso 1 1 calc R U . . .
H3C H 0.2998 0.3112 0.5947 0.038 Uiso 1 1 calc R U . . .
C4 C 0.2794(7) 0.2955(6) 0.8187(5) 0.028(2) Uani 1 1 d . . . . .
H4A H 0.3112 0.3394 0.8822 0.042 Uiso 1 1 calc R U . . .
H4B H 0.3061 0.2316 0.8084 0.042 Uiso 1 1 calc R U . . .
H4C H 0.2020 0.2753 0.8015 0.042 Uiso 1 1 calc R U . . .
C5 C 0.3938(7) 0.5838(6) 0.9524(4) 0.026(2) Uani 1 1 d . . . . .
H5A H 0.4508 0.6215 0.9391 0.039 Uiso 1 1 calc R U . . .
H5B H 0.4048 0.5142 0.9522 0.039 Uiso 1 1 calc R U . . .
H5C H 0.3945 0.6250 1.0113 0.039 Uiso 1 1 calc R U . . .
C6 C 0.1589(7) 0.5051(6) 0.9013(4) 0.026(2) Uani 1 1 d . . . . .
H6A H 0.1647 0.5514 0.9603 0.038 Uiso 1 1 calc R U . . .
H6B H 0.1687 0.4361 0.9041 0.038 Uiso 1 1 calc R U . . .
H6C H 0.0885 0.4957 0.8580 0.038 Uiso 1 1 calc R U . . .
C7 C 0.2529(7) 0.7054(6) 0.8768(4) 0.027(2) Uani 1 1 d . . . . .
H7A H 0.3237 0.7541 0.9086 0.041 Uiso 1 1 calc R U . . .
H7B H 0.2061 0.7248 0.9102 0.041 Uiso 1 1 calc R U . . .
H7C H 0.2237 0.7097 0.8171 0.041 Uiso 1 1 calc R U . . .
C8 C 0.0382(7) 0.5518(6) 0.6867(5) 0.030(3) Uani 1 1 d . . . . .
H8A H -0.0325 0.5273 0.6401 0.045 Uiso 1 1 calc R U . . .
H8B H 0.0775 0.6163 0.6836 0.045 Uiso 1 1 calc R U . . .
H8C H 0.0311 0.5671 0.7455 0.045 Uiso 1 1 calc R U . . .
C9 C 0.1054(7) 0.4150(6) 0.5484(4) 0.025(2) Uani 1 1 d . . . . .
H9A H 0.1251 0.3483 0.5281 0.038 Uiso 1 1 calc R U . . .
H9B H 0.1544 0.4725 0.5447 0.038 Uiso 1 1 calc R U . . .
H9C H 0.0328 0.4085 0.5105 0.038 Uiso 1 1 calc R U . . .
C10 C 0.0306(7) 0.3278(6) 0.6739(5) 0.030(2) Uani 1 1 d . . . . .
H10A H 0.0577 0.2659 0.6537 0.045 Uiso 1 1 calc R U . . .
H10B H -0.0432 0.3149 0.6351 0.045 Uiso 1 1 calc R U . . .
H10C H 0.0338 0.3402 0.7355 0.045 Uiso 1 1 calc R U . . .
C11 C 0.7475(6) 1.0133(6) 0.7520(4) 0.015(2) Uani 1 1 d . . . . .
C12 C 0.7481(7) 0.7932(5) 0.6232(4) 0.026(2) Uani 1 1 d . . . . .
H12A H 0.7649 0.7625 0.5697 0.039 Uiso 1 1 calc R U . . .
H12B H 0.6805 0.7503 0.6181 0.039 Uiso 1 1 calc R U . . .
H12C H 0.8046 0.7943 0.6760 0.039 Uiso 1 1 calc R U . . .
C13 C 0.8402(7) 0.9921(6) 0.5949(4) 0.028(2) Uani 1 1 d . . . . .
H13A H 0.9105 0.9881 0.6298 0.041 Uiso 1 1 calc R U . . .
H13B H 0.8403 1.0663 0.6029 0.041 Uiso 1 1 calc R U . . .
H13C H 0.8236 0.9522 0.5316 0.041 Uiso 1 1 calc R U . . .
C14 C 0.6060(6) 0.9163(6) 0.5437(4) 0.026(2) Uani 1 1 d . . . . .
H14A H 0.6027 0.9841 0.5349 0.039 Uiso 1 1 calc R U . . .
H14B H 0.5468 0.8927 0.5617 0.039 Uiso 1 1 calc R U . . .
H14C H 0.6011 0.8633 0.4878 0.039 Uiso 1 1 calc R U . . .
C15 C 0.7193(7) 1.2039(7) 0.6849(5) 0.030(3) Uani 1 1 d . . . . .
H15A H 0.7961 1.2352 0.7094 0.045 Uiso 1 1 calc R U . . .
H15B H 0.6819 1.2604 0.6876 0.045 Uiso 1 1 calc R U . . .
H15C H 0.6987 1.1575 0.6226 0.045 Uiso 1 1 calc R U . . .
C16 C 0.7174(7) 1.2231(6) 0.8657(4) 0.030(2) Uani 1 1 d . . . . .
H16A H 0.6939 1.1875 0.9027 0.045 Uiso 1 1 calc R U . . .
H16B H 0.6817 1.2801 0.8619 0.045 Uiso 1 1 calc R U . . .
H16C H 0.7945 1.2530 0.8925 0.045 Uiso 1 1 calc R U . . .
C17 C 0.5342(6) 1.0831(6) 0.7097(5) 0.029(2) Uani 1 1 d . . . . .
H17A H 0.5089 1.0178 0.6574 0.044 Uiso 1 1 calc R U . . .
H17B H 0.5049 1.1390 0.6929 0.044 Uiso 1 1 calc R U . . .
H17C H 0.5109 1.0703 0.7569 0.044 Uiso 1 1 calc R U . . .
C18 C 0.9610(7) 0.9497(6) 0.8131(5) 0.025(2) Uani 1 1 d . . . . .
H18A H 0.9259 0.8875 0.8221 0.038 Uiso 1 1 calc R U . . .
H18B H 1.0341 0.9770 0.8558 0.038 Uiso 1 1 calc R U . . .
H18C H 0.9618 0.9295 0.7521 0.038 Uiso 1 1 calc R U . . .
C19 C 0.8957(6) 1.0867(6) 0.9488(4) 0.025(2) Uani 1 1 d . . . . .
H19A H 0.8664 1.0222 0.9579 0.038 Uiso 1 1 calc R U . . .
H19B H 0.8551 1.1390 0.9625 0.038 Uiso 1 1 calc R U . . .
H19C H 0.9702 1.1159 0.9882 0.038 Uiso 1 1 calc R U . . .
C20 C 0.9715(7) 1.1773(6) 0.8278(4) 0.026(2) Uani 1 1 d . . . . .
H20A H 1.0434 1.1946 0.8716 0.040 Uiso 1 1 calc R U . . .
H20B H 0.9395 1.2370 0.8423 0.040 Uiso 1 1 calc R U . . .
H20C H 0.9751 1.1636 0.7679 0.040 Uiso 1 1 calc R U . . .
C21 C 0.8393(7) 0.6724(7) 0.9260(5) 0.036(2) Uani 1 1 d . . . . .
H21A H 0.8234 0.6819 0.9815 0.044 Uiso 1 1 calc R U . . .
H21B H 0.8580 0.7428 0.9205 0.044 Uiso 1 1 calc R U . . .
C22 C 0.9308(8) 0.6185(7) 0.9274(6) 0.041(3) Uani 1 1 d . . . . .
H22A H 0.9677 0.6181 0.9879 0.049 Uiso 1 1 calc R U . . .
H22B H 0.9829 0.6542 0.9073 0.049 Uiso 1 1 calc R U . . .
C23 C 0.8705(7) 0.4989(6) 0.8574(5) 0.030(2) Uani 1 1 d . . . . .
H23A H 0.8871 0.4861 0.8019 0.036 Uiso 1 1 calc R U . . .
H23B H 0.8909 0.4453 0.8842 0.036 Uiso 1 1 calc R U . . .
C24 C 0.7544(7) 0.4960(6) 0.8391(5) 0.029(2) Uani 1 1 d . . . . .
H24A H 0.7104 0.4465 0.7782 0.034 Uiso 1 1 calc R U . . .
H24B H 0.7300 0.4731 0.8828 0.034 Uiso 1 1 calc R U . . .
C25 C 0.7210(7) 0.5022(7) 0.5876(6) 0.033(3) Uani 1 1 d . . . . .
H25A H 0.7817 0.5490 0.6415 0.040 Uiso 1 1 calc R U . . .
H25B H 0.7124 0.5344 0.5405 0.040 Uiso 1 1 calc R U . . .
C26 C 0.7380(7) 0.3955(6) 0.5562(5) 0.030(2) Uani 1 1 d . . . . .
H26A H 0.7738 0.3740 0.6070 0.036 Uiso 1 1 calc R U . . .
H26B H 0.7804 0.3916 0.5168 0.036 Uiso 1 1 calc R U . . .
C27 C 0.6237(7) 0.3268(7) 0.5045(5) 0.029(2) Uani 1 1 d . . . . .
H27A H 0.6013 0.3206 0.4408 0.035 Uiso 1 1 calc R U . . .
H27B H 0.6170 0.2550 0.5084 0.035 Uiso 1 1 calc R U . . .
C28 C 0.5593(8) 0.3860(7) 0.5506(5) 0.045(3) Uani 1 1 d . . . . .
H28A H 0.4969 0.3935 0.5061 0.055 Uiso 1 1 calc R U . . .
H28B H 0.5338 0.3475 0.5857 0.055 Uiso 1 1 calc R U . . .
C29 C 0.4396(7) 1.1131(7) 0.9515(6) 0.054(3) Uani 1 1 d . . . . .
H29A H 0.4665 1.1539 0.9184 0.065 Uiso 1 1 calc R U . . .
H29B H 0.5011 1.1048 0.9962 0.065 Uiso 1 1 calc R U . . .
C30 C 0.3736(7) 1.1706(7) 0.9975(5) 0.033(3) Uani 1 1 d . . . . .
H30A H 0.3958 1.1757 1.0609 0.039 Uiso 1 1 calc R U . . .
H30B H 0.3807 1.2430 0.9948 0.039 Uiso 1 1 calc R U . . .
C31 C 0.2626(7) 1.1055(6) 0.9474(5) 0.026(2) Uani 1 1 d . . . . .
H31A H 0.2269 1.1288 0.8978 0.031 Uiso 1 1 calc R U . . .
H31B H 0.2207 1.1088 0.9873 0.031 Uiso 1 1 calc R U . . .
C32 C 0.2778(7) 0.9948(7) 0.9124(5) 0.031(2) Uani 1 1 d . . . . .
H32A H 0.2867 0.9611 0.9585 0.037 Uiso 1 1 calc R U . . .
H32B H 0.2161 0.9496 0.8586 0.037 Uiso 1 1 calc R U . . .
C33 C 0.2443(7) 0.9995(7) 0.6528(6) 0.036(2) Uani 1 1 d . . . . .
H33A H 0.2683 1.0194 0.6077 0.043 Uiso 1 1 calc R U . . .
H33B H 0.2881 1.0515 0.7128 0.043 Uiso 1 1 calc R U . . .
C34 C 0.1274(7) 0.9961(7) 0.6337(5) 0.032(2) Uani 1 1 d . . . . .
H34A H 0.1125 1.0183 0.6899 0.038 Uiso 1 1 calc R U . . .
H34B H 0.1051 1.0428 0.5996 0.038 Uiso 1 1 calc R U . . .
C35 C 0.0747(7) 0.8878(7) 0.5821(6) 0.040(3) Uani 1 1 d . . . . .
H35A H 0.0319 0.8803 0.5205 0.048 Uiso 1 1 calc R U . . .
H35B H 0.0270 0.8589 0.6094 0.048 Uiso 1 1 calc R U . . .
C36 C 0.1600(8) 0.8311(8) 0.5817(6) 0.057(3) Uani 1 1 d . . . . .
H36A H 0.1408 0.7638 0.5919 0.069 Uiso 1 1 calc R U . . .
H36B H 0.1696 0.8145 0.5232 0.069 Uiso 1 1 calc R U . . .
Al1 Al 0.3357(2) 0.5852(2) 0.70851(15) 0.0177(6) Uani 1 1 d . . . . .
Al2 Al 0.6643(2) 0.9148(2) 0.79124(15) 0.0188(7) Uani 1 1 d . . . . .
Si1 Si 0.3165(2) 0.37411(19) 0.74885(14) 0.0194(6) Uani 1 1 d . . . . .
Si2 Si 0.2632(2) 0.56652(19) 0.86592(13) 0.0180(6) Uani 1 1 d . . . . .
Si3 Si 0.1126(2) 0.44525(19) 0.66892(14) 0.0196(6) Uani 1 1 d . . . . .
Si4 Si 0.7369(2) 0.93336(19) 0.63458(14) 0.0191(6) Uani 1 1 d . . . . .
Si5 Si 0.6835(2) 1.12550(19) 0.75135(14) 0.0201(6) Uani 1 1 d . . . . .
Si6 Si 0.8870(2) 1.05430(19) 0.83080(14) 0.0185(6) Uani 1 1 d . . . . .
K1 K 0.60019(16) 0.64166(14) 0.73063(10) 0.0236(5) Uani 1 1 d . . . . .
K2 K 0.39949(15) 0.85768(14) 0.76921(10) 0.0241(5) Uani 1 1 d . . . . .
O1 O 0.7471(5) 0.6018(5) 0.8476(3) 0.0394(18) Uani 1 1 d . . . . .
O2 O 0.6265(5) 0.4871(5) 0.6076(3) 0.0351(18) Uani 1 1 d . . . . .
O3 O 0.3731(5) 1.0110(5) 0.8909(4) 0.0402(19) Uani 1 1 d . . . . .
O4 O 0.2523(5) 0.8954(4) 0.6485(3) 0.0342(17) Uani 1 1 d . . . . .
H1 H 0.387(5) 0.537(4) 0.635(3) 0.033(19) Uiso 1 1 d . . . . .
H2 H 0.436(4) 0.682(4) 0.797(3) 0.016(16) Uiso 1 1 d . . . . .
H3 H 0.265(6) 0.654(5) 0.669(4) 0.04(2) Uiso 1 1 d . . . . .
H4 H 0.570(5) 0.840(4) 0.714(3) 0.023(17) Uiso 1 1 d . . . . .
H5 H 0.625(4) 0.985(4) 0.858(3) 0.023(16) Uiso 1 1 d . . . . .
H6 H 0.727(5) 0.839(4) 0.829(3) 0.012(17) Uiso 1 1 d . . . . .

loop_
_atom_site_aniso_label
_atom_site_aniso_U_11
_atom_site_aniso_U_22
_atom_site_aniso_U_33
_atom_site_aniso_U_23
_atom_site_aniso_U_13
_atom_site_aniso_U_12
C1 0.015(5) 0.018(5) 0.020(4) 0.011(4) 0.007(4) 0.005(4)
C2 0.030(6) 0.032(6) 0.037(5) 0.016(5) 0.014(5) 0.018(5)
C3 0.038(6) 0.021(5) 0.022(4) 0.011(4) 0.013(4) 0.010(5)
C4 0.038(7) 0.017(5) 0.032(5) 0.013(4) 0.012(4) 0.009(5)
C5 0.034(6) 0.026(6) 0.016(4) 0.005(4) 0.008(4) 0.007(5)
C6 0.032(6) 0.027(5) 0.019(4) 0.006(4) 0.013(4) 0.009(5)
C7 0.031(6) 0.024(6) 0.023(4) 0.003(4) 0.009(4) 0.010(5)
C8 0.016(6) 0.036(6) 0.037(5) 0.016(5) 0.004(4) 0.008(5)
C9 0.025(6) 0.025(5) 0.020(4) 0.007(4) 0.004(4) -0.004(4)
C10 0.022(6) 0.030(6) 0.030(5) 0.005(4) 0.007(4) -0.003(4)
C11 0.019(5) 0.013(5) 0.011(4) 0.002(3) 0.008(4) 0.002(4)
C12 0.038(7) 0.018(5) 0.020(4) 0.005(4) 0.010(4) 0.007(5)
C13 0.026(6) 0.038(6) 0.025(4) 0.016(4) 0.013(4) 0.008(5)
C14 0.021(6) 0.030(6) 0.021(4) 0.005(4) 0.005(4) 0.001(4)
C15 0.040(7) 0.030(6) 0.033(5) 0.020(4) 0.019(5) 0.017(5)
C16 0.035(6) 0.021(6) 0.037(5) 0.007(4) 0.018(4) 0.010(5)
C17 0.027(6) 0.034(6) 0.033(5) 0.014(4) 0.014(4) 0.015(5)
C18 0.023(6) 0.034(6) 0.019(4) 0.013(4) 0.007(4) 0.004(5)
C19 0.019(6) 0.029(6) 0.022(4) 0.008(4) 0.002(4) 0.000(4)
C20 0.026(6) 0.028(5) 0.021(4) 0.011(4) 0.005(4) -0.006(4)
C21 0.034(6) 0.028(5) 0.029(4) -0.007(4) 0.002(4) 0.006(4)
C22 0.034(6) 0.033(6) 0.047(5) 0.007(4) 0.009(4) 0.009(5)
C23 0.031(6) 0.021(5) 0.035(4) 0.004(4) 0.009(4) 0.009(4)
C24 0.035(6) 0.009(4) 0.035(4) 0.004(3) 0.006(4) 0.007(4)
C25 0.024(6) 0.024(6) 0.043(5) -0.005(4) 0.016(5) -0.001(5)
C26 0.025(6) 0.030(6) 0.040(5) 0.013(5) 0.017(5) 0.010(5)
C27 0.034(6) 0.023(5) 0.022(4) 0.009(4) 0.001(4) 0.000(5)
C28 0.038(7) 0.045(7) 0.045(6) 0.008(5) 0.014(5) 0.003(5)
C29 0.020(6) 0.050(7) 0.054(6) -0.019(5) 0.003(5) -0.012(5)
C30 0.041(7) 0.029(6) 0.028(5) 0.011(4) 0.012(5) 0.006(5)
C31 0.034(6) 0.024(5) 0.025(4) 0.014(4) 0.014(4) 0.008(5)
C32 0.031(7) 0.029(6) 0.037(5) 0.014(4) 0.016(5) 0.009(5)
C33 0.021(5) 0.034(6) 0.051(5) 0.016(4) 0.009(4) 0.009(4)
C34 0.027(6) 0.036(6) 0.037(4) 0.013(4) 0.014(4) 0.011(5)
C35 0.021(5) 0.032(6) 0.048(5) -0.007(4) 0.006(4) 0.003(4)
C36 0.048(7) 0.034(6) 0.065(6) 0.012(5) -0.013(5) 0.015(5)
Al1 0.0170(16) 0.0177(16) 0.0191(13) 0.0084(11) 0.0064(12) 0.0024(13)
Al2 0.0181(17) 0.0178(16) 0.0196(13) 0.0077(12) 0.0060(12) 0.0007(13)
Si1 0.0233(17) 0.0178(15) 0.0209(12) 0.0097(11) 0.0096(11) 0.0064(12)
Si2 0.0199(16) 0.0193(15) 0.0143(11) 0.0047(10) 0.0062(11) 0.0054(12)
Si3 0.0169(15) 0.0214(15) 0.0172(12) 0.0066(11) 0.0040(11) -0.0003(12)
Si4 0.0198(16) 0.0189(15) 0.0185(12) 0.0071(11) 0.0065(11) 0.0039(12)
Si5 0.0236(17) 0.0170(15) 0.0199(12) 0.0067(11) 0.0073(11) 0.0063(12)
Si6 0.0165(15) 0.0202(15) 0.0194(12) 0.0104(11) 0.0056(11) 0.0011(12)
K1 0.0202(13) 0.0204(12) 0.0298(9) 0.0079(9) 0.0085(9) 0.0059(10)
K2 0.0178(12) 0.0186(11) 0.0341(10) 0.0072(9) 0.0082(9) 0.0048(9)
O1 0.035(5) 0.028(4) 0.049(4) 0.017(3) 0.001(3) 0.010(3)
O2 0.029(4) 0.038(4) 0.028(3) -0.004(3) 0.013(3) 0.001(3)
O3 0.025(4) 0.037(4) 0.047(4) -0.004(3) 0.016(3) 0.004(3)
O4 0.031(4) 0.017(4) 0.035(3) -0.001(3) -0.006(3) 0.007(3)

_geom_special_details            
;
 All esds (except the esd in the dihedral angle between two l.s. planes)
 are estimated using the full covariance matrix.  The cell esds are taken
 into account individually in the estimation of esds in distances, angles
 and torsion angles; correlations between esds in cell parameters are only
 used when they are defined by crystal symmetry.  An approximate (isotropic)
 treatment of cell esds is used for estimating esds involving l.s. planes.
;

loop_
_geom_bond_atom_site_label_1
_geom_bond_atom_site_label_2
_geom_bond_distance
_geom_bond_site_symmetry_2
_geom_bond_publ_flag
C1 Si2 1.849(7) . ?
C1 Si1 1.871(8) . ?
C1 Si3 1.891(8) . ?
C1 Al1 2.037(9) . ?
C2 Si1 1.877(9) . ?
C2 H2A 0.9800 . ?
C2 H2B 0.9800 . ?
C2 H2C 0.9800 . ?
C3 Si1 1.885(6) . ?
C3 H3A 0.9800 . ?
C3 H3B 0.9800 . ?
C3 H3C 0.9800 . ?
C4 Si1 1.911(8) . ?
C4 H4A 0.9800 . ?
C4 H4B 0.9800 . ?
C4 H4C 0.9800 . ?
C5 Si2 1.864(8) . ?
C5 H5A 0.9800 . ?
C5 H5B 0.9800 . ?
C5 H5C 0.9800 . ?
C6 Si2 1.865(9) . ?
C6 H6A 0.9800 . ?
C6 H6B 0.9800 . ?
C6 H6C 0.9800 . ?
C7 Si2 1.875(7) . ?
C7 H7A 0.9800 . ?
C7 H7B 0.9800 . ?
C7 H7C 0.9800 . ?
C8 Si3 1.891(8) . ?
C8 H8A 0.9800 . ?
C8 H8B 0.9800 . ?
C8 H8C 0.9800 . ?
C9 Si3 1.903(6) . ?
C9 H9A 0.9800 . ?
C9 H9B 0.9800 . ?
C9 H9C 0.9800 . ?
C10 Si3 1.846(9) . ?
C10 H10A 0.9800 . ?
C10 H10B 0.9800 . ?
C10 H10C 0.9800 . ?
C11 Si6 1.858(8) . ?
C11 Si5 1.866(8) . ?
C11 Si4 1.901(6) . ?
C11 Al2 1.998(8) . ?
C12 Si4 1.895(7) . ?
C12 H12A 0.9800 . ?
C12 H12B 0.9800 . ?
C12 H12C 0.9800 . ?
C13 Si4 1.888(8) . ?
C13 H13A 0.9800 . ?
C13 H13B 0.9800 . ?
C13 H13C 0.9800 . ?
C14 Si4 1.902(7) . ?
C14 H14A 0.9800 . ?
C14 H14B 0.9800 . ?
C14 H14C 0.9800 . ?
C15 Si5 1.855(8) . ?
C15 H15A 0.9800 . ?
C15 H15B 0.9800 . ?
C15 H15C 0.9800 . ?
C16 Si5 1.864(6) . ?
C16 H16A 0.9800 . ?
C16 H16B 0.9800 . ?
C16 H16C 0.9800 . ?
C17 Si5 1.881(8) . ?
C17 H17A 0.9800 . ?
C17 H17B 0.9800 . ?
C17 H17C 0.9800 . ?
C18 Si6 1.865(8) . ?
C18 H18A 0.9800 . ?
C18 H18B 0.9800 . ?
C18 H18C 0.9800 . ?
C19 Si6 1.854(7) . ?
C19 H19A 0.9800 . ?
C19 H19B 0.9800 . ?
C19 H19C 0.9800 . ?
C20 Si6 1.907(8) . ?
C20 H20A 0.9800 . ?
C20 H20B 0.9800 . ?
C20 H20C 0.9800 . ?
C21 O1 1.475(8) . ?
C21 C22 1.532(12) . ?
C21 H21A 0.9900 . ?
C21 H21B 0.9900 . ?
C22 C23 1.627(10) . ?
C22 H22A 0.9900 . ?
C22 H22B 0.9900 . ?
C23 C24 1.511(12) . ?
C23 H23A 0.9900 . ?
C23 H23B 0.9900 . ?
C24 O1 1.426(8) . ?
C24 H24A 0.9900 . ?
C24 H24B 0.9900 . ?
C25 O2 1.420(10) . ?
C25 C26 1.474(10) . ?
C25 H25A 0.9900 . ?
C25 H25B 0.9900 . ?
C26 C27 1.536(11) . ?
C26 H26A 0.9900 . ?
C26 H26B 0.9900 . ?
C27 C28 1.502(12) . ?
C27 H27A 0.9900 . ?
C27 H27B 0.9900 . ?
C28 O2 1.417(9) . ?
C28 H28A 0.9900 . ?
C28 H28B 0.9900 . ?
C29 O3 1.437(9) . ?
C29 C30 1.507(12) . ?
C29 H29A 0.9900 . ?
C29 H29B 0.9900 . ?
C30 C31 1.486(11) . ?
C30 H30A 0.9900 . ?
C30 H30B 0.9900 . ?
C31 C32 1.520(10) . ?
C31 H31A 0.9900 . ?
C31 H31B 0.9900 . ?
C32 O3 1.446(11) . ?
C32 H32A 0.9900 . ?
C32 H32B 0.9900 . ?
C33 O4 1.419(9) . ?
C33 C34 1.518(12) . ?
C33 H33A 0.9900 . ?
C33 H33B 0.9900 . ?
C34 C35 1.426(10) . ?
C34 H34A 0.9900 . ?
C34 H34B 0.9900 . ?
C35 C36 1.485(12) . ?
C35 H35A 0.9900 . ?
C35 H35B 0.9900 . ?
C36 O4 1.373(9) . ?
C36 H36A 0.9900 . ?
C36 H36B 0.9900 . ?
Al1 K1 3.451(3) . ?
Al1 K2 3.452(3) . ?
Al1 H1 1.61(5) . ?
Al1 H2 1.72(5) . ?
Al1 H3 1.57(7) . ?
Al2 K2 3.456(3) . ?
Al2 K1 3.461(3) . ?
Al2 H4 1.50(5) . ?
Al2 H5 1.53(5) . ?
Al2 H6 1.58(6) . ?
K1 O1 2.595(6) . ?
K1 O2 2.637(5) . ?
K1 K2 4.3365(10) . ?
K1 H1 2.78(6) . ?
K1 H2 2.81(6) . ?
K1 H4 2.87(6) . ?
K1 H6 2.71(6) . ?
K2 O3 2.614(6) . ?
K2 O4 2.619(6) . ?
K2 H2 2.65(5) . ?
K2 H3 2.81(7) . ?
K2 H4 2.76(6) . ?
K2 H5 2.99(5) . ?

loop_
_geom_angle_atom_site_label_1
_geom_angle_atom_site_label_2
_geom_angle_atom_site_label_3
_geom_angle
_geom_angle_site_symmetry_1
_geom_angle_site_symmetry_3
_geom_angle_publ_flag
Si2 C1 Si1 113.4(4) . . ?
Si2 C1 Si3 112.7(4) . . ?
Si1 C1 Si3 112.3(4) . . ?
Si2 C1 Al1 106.9(4) . . ?
Si1 C1 Al1 106.0(4) . . ?
Si3 C1 Al1 104.7(3) . . ?
Si1 C2 H2A 109.5 . . ?
Si1 C2 H2B 109.5 . . ?
H2A C2 H2B 109.5 . . ?
Si1 C2 H2C 109.5 . . ?
H2A C2 H2C 109.5 . . ?
H2B C2 H2C 109.5 . . ?
Si1 C3 H3A 109.5 . . ?
Si1 C3 H3B 109.5 . . ?
H3A C3 H3B 109.5 . . ?
Si1 C3 H3C 109.5 . . ?
H3A C3 H3C 109.5 . . ?
H3B C3 H3C 109.5 . . ?
Si1 C4 H4A 109.5 . . ?
Si1 C4 H4B 109.5 . . ?
H4A C4 H4B 109.5 . . ?
Si1 C4 H4C 109.5 . . ?
H4A C4 H4C 109.5 . . ?
H4B C4 H4C 109.5 . . ?
Si2 C5 H5A 109.5 . . ?
Si2 C5 H5B 109.5 . . ?
H5A C5 H5B 109.5 . . ?
Si2 C5 H5C 109.5 . . ?
H5A C5 H5C 109.5 . . ?
H5B C5 H5C 109.5 . . ?
Si2 C6 H6A 109.5 . . ?
Si2 C6 H6B 109.5 . . ?
H6A C6 H6B 109.5 . . ?
Si2 C6 H6C 109.5 . . ?
H6A C6 H6C 109.5 . . ?
H6B C6 H6C 109.5 . . ?
Si2 C7 H7A 109.5 . . ?
Si2 C7 H7B 109.5 . . ?
H7A C7 H7B 109.5 . . ?
Si2 C7 H7C 109.5 . . ?
H7A C7 H7C 109.5 . . ?
H7B C7 H7C 109.5 . . ?
Si3 C8 H8A 109.5 . . ?
Si3 C8 H8B 109.5 . . ?
H8A C8 H8B 109.5 . . ?
Si3 C8 H8C 109.5 . . ?
H8A C8 H8C 109.5 . . ?
H8B C8 H8C 109.5 . . ?
Si3 C9 H9A 109.5 . . ?
Si3 C9 H9B 109.5 . . ?
H9A C9 H9B 109.5 . . ?
Si3 C9 H9C 109.5 . . ?
H9A C9 H9C 109.5 . . ?
H9B C9 H9C 109.5 . . ?
Si3 C10 H10A 109.5 . . ?
Si3 C10 H10B 109.5 . . ?
H10A C10 H10B 109.5 . . ?
Si3 C10 H10C 109.5 . . ?
H10A C10 H10C 109.5 . . ?
H10B C10 H10C 109.5 . . ?
Si6 C11 Si5 113.8(4) . . ?
Si6 C11 Si4 111.2(4) . . ?
Si5 C11 Si4 111.0(4) . . ?
Si6 C11 Al2 107.2(4) . . ?
Si5 C11 Al2 107.3(4) . . ?
Si4 C11 Al2 105.9(4) . . ?
Si4 C12 H12A 109.5 . . ?
Si4 C12 H12B 109.5 . . ?
H12A C12 H12B 109.5 . . ?
Si4 C12 H12C 109.5 . . ?
H12A C12 H12C 109.5 . . ?
H12B C12 H12C 109.5 . . ?
Si4 C13 H13A 109.5 . . ?
Si4 C13 H13B 109.5 . . ?
H13A C13 H13B 109.5 . . ?
Si4 C13 H13C 109.5 . . ?
H13A C13 H13C 109.5 . . ?
H13B C13 H13C 109.5 . . ?
Si4 C14 H14A 109.5 . . ?
Si4 C14 H14B 109.5 . . ?
H14A C14 H14B 109.5 . . ?
Si4 C14 H14C 109.5 . . ?
H14A C14 H14C 109.5 . . ?
H14B C14 H14C 109.5 . . ?
Si5 C15 H15A 109.5 . . ?
Si5 C15 H15B 109.5 . . ?
H15A C15 H15B 109.5 . . ?
Si5 C15 H15C 109.5 . . ?
H15A C15 H15C 109.5 . . ?
H15B C15 H15C 109.5 . . ?
Si5 C16 H16A 109.5 . . ?
Si5 C16 H16B 109.5 . . ?
H16A C16 H16B 109.5 . . ?
Si5 C16 H16C 109.5 . . ?
H16A C16 H16C 109.5 . . ?
H16B C16 H16C 109.5 . . ?
Si5 C17 H17A 109.5 . . ?
Si5 C17 H17B 109.5 . . ?
H17A C17 H17B 109.5 . . ?
Si5 C17 H17C 109.5 . . ?
H17A C17 H17C 109.5 . . ?
H17B C17 H17C 109.5 . . ?
Si6 C18 H18A 109.5 . . ?
Si6 C18 H18B 109.5 . . ?
H18A C18 H18B 109.5 . . ?
Si6 C18 H18C 109.5 . . ?
H18A C18 H18C 109.5 . . ?
H18B C18 H18C 109.5 . . ?
Si6 C19 H19A 109.5 . . ?
Si6 C19 H19B 109.5 . . ?
H19A C19 H19B 109.5 . . ?
Si6 C19 H19C 109.5 . . ?
H19A C19 H19C 109.5 . . ?
H19B C19 H19C 109.5 . . ?
Si6 C20 H20A 109.5 . . ?
Si6 C20 H20B 109.5 . . ?
H20A C20 H20B 109.5 . . ?
Si6 C20 H20C 109.5 . . ?
H20A C20 H20C 109.5 . . ?
H20B C20 H20C 109.5 . . ?
O1 C21 C22 106.1(6) . . ?
O1 C21 H21A 110.5 . . ?
C22 C21 H21A 110.5 . . ?
O1 C21 H21B 110.5 . . ?
C22 C21 H21B 110.5 . . ?
H21A C21 H21B 108.7 . . ?
C21 C22 C23 102.8(7) . . ?
C21 C22 H22A 111.2 . . ?
C23 C22 H22A 111.2 . . ?
C21 C22 H22B 111.2 . . ?
C23 C22 H22B 111.2 . . ?
H22A C22 H22B 109.1 . . ?
C24 C23 C22 103.2(6) . . ?
C24 C23 H23A 111.1 . . ?
C22 C23 H23A 111.1 . . ?
C24 C23 H23B 111.1 . . ?
C22 C23 H23B 111.1 . . ?
H23A C23 H23B 109.1 . . ?
O1 C24 C23 105.4(7) . . ?
O1 C24 H24A 110.7 . . ?
C23 C24 H24A 110.6 . . ?
O1 C24 H24B 110.7 . . ?
C23 C24 H24B 110.6 . . ?
H24A C24 H24B 108.8 . . ?
O2 C25 C26 105.3(7) . . ?
O2 C25 H25A 110.7 . . ?
C26 C25 H25A 110.7 . . ?
O2 C25 H25B 110.7 . . ?
C26 C25 H25B 110.7 . . ?
H25A C25 H25B 108.8 . . ?
C25 C26 C27 102.0(7) . . ?
C25 C26 H26A 111.4 . . ?
C27 C26 H26A 111.4 . . ?
C25 C26 H26B 111.4 . . ?
C27 C26 H26B 111.4 . . ?
H26A C26 H26B 109.2 . . ?
C28 C27 C26 103.5(6) . . ?
C28 C27 H27A 111.1 . . ?
C26 C27 H27A 111.1 . . ?
C28 C27 H27B 111.0 . . ?
C26 C27 H27B 111.0 . . ?
H27A C27 H27B 109.0 . . ?
O2 C28 C27 107.1(8) . . ?
O2 C28 H28A 110.3 . . ?
C27 C28 H28A 110.3 . . ?
O2 C28 H28B 110.3 . . ?
C27 C28 H28B 110.3 . . ?
H28A C28 H28B 108.6 . . ?
O3 C29 C30 107.9(8) . . ?
O3 C29 H29A 110.1 . . ?
C30 C29 H29A 110.1 . . ?
O3 C29 H29B 110.2 . . ?
C30 C29 H29B 110.2 . . ?
H29A C29 H29B 108.4 . . ?
C31 C30 C29 104.9(6) . . ?
C31 C30 H30A 110.7 . . ?
C29 C30 H30A 110.7 . . ?
C31 C30 H30B 110.8 . . ?
C29 C30 H30B 110.8 . . ?
H30A C30 H30B 108.8 . . ?
C30 C31 C32 102.5(8) . . ?
C30 C31 H31A 111.2 . . ?
C32 C31 H31A 111.3 . . ?
C30 C31 H31B 111.3 . . ?
C32 C31 H31B 111.3 . . ?
H31A C31 H31B 109.2 . . ?
O3 C32 C31 104.6(7) . . ?
O3 C32 H32A 110.9 . . ?
C31 C32 H32A 110.8 . . ?
O3 C32 H32B 110.8 . . ?
C31 C32 H32B 110.8 . . ?
H32A C32 H32B 108.9 . . ?
O4 C33 C34 105.3(7) . . ?
O4 C33 H33A 110.7 . . ?
C34 C33 H33A 110.7 . . ?
O4 C33 H33B 110.7 . . ?
C34 C33 H33B 110.7 . . ?
H33A C33 H33B 108.8 . . ?
C35 C34 C33 103.9(7) . . ?
C35 C34 H34A 111.0 . . ?
C33 C34 H34A 111.0 . . ?
C35 C34 H34B 111.0 . . ?
C33 C34 H34B 111.0 . . ?
H34A C34 H34B 109.0 . . ?
C34 C35 C36 105.8(8) . . ?
C34 C35 H35A 110.6 . . ?
C36 C35 H35A 110.6 . . ?
C34 C35 H35B 110.6 . . ?
C36 C35 H35B 110.6 . . ?
H35A C35 H35B 108.7 . . ?
O4 C36 C35 108.3(7) . . ?
O4 C36 H36A 110.0 . . ?
C35 C36 H36A 110.0 . . ?
O4 C36 H36B 110.0 . . ?
C35 C36 H36B 110.0 . . ?
H36A C36 H36B 108.4 . . ?
C1 Al1 K1 131.2(2) . . ?
C1 Al1 K2 131.0(2) . . ?
K1 Al1 K2 77.84(7) . . ?
C1 Al1 H1 120(2) . . ?
K1 Al1 H1 52(2) . . ?
K2 Al1 H1 109(2) . . ?
C1 Al1 H2 110.9(18) . . ?
K1 Al1 H2 54.1(18) . . ?
K2 Al1 H2 48.8(18) . . ?
H1 Al1 H2 106(3) . . ?
C1 Al1 H3 111(3) . . ?
K1 Al1 H3 118(3) . . ?
K2 Al1 H3 53(2) . . ?
H1 Al1 H3 106(3) . . ?
H2 Al1 H3 101(3) . . ?
C11 Al2 K2 131.9(3) . . ?
C11 Al2 K1 132.3(2) . . ?
K2 Al2 K1 77.64(7) . . ?
C11 Al2 H4 110(2) . . ?
K2 Al2 H4 50(2) . . ?
K1 Al2 H4 55(2) . . ?
C11 Al2 H5 106(2) . . ?
K2 Al2 H5 59(2) . . ?
K1 Al2 H5 122(2) . . ?
H4 Al2 H5 109(3) . . ?
C11 Al2 H6 114(2) . . ?
K2 Al2 H6 113(2) . . ?
K1 Al2 H6 49(2) . . ?
H4 Al2 H6 104(3) . . ?
H5 Al2 H6 113(3) . . ?
C1 Si1 C2 113.2(4) . . ?
C1 Si1 C3 114.6(3) . . ?
C2 Si1 C3 103.7(4) . . ?
C1 Si1 C4 112.4(4) . . ?
C2 Si1 C4 106.0(4) . . ?
C3 Si1 C4 106.1(3) . . ?
C1 Si2 C5 112.8(4) . . ?
C1 Si2 C6 112.2(4) . . ?
C5 Si2 C6 106.7(4) . . ?
C1 Si2 C7 112.6(3) . . ?
C5 Si2 C7 104.1(4) . . ?
C6 Si2 C7 107.8(4) . . ?
C10 Si3 C8 105.7(4) . . ?
C10 Si3 C1 113.0(4) . . ?
C8 Si3 C1 112.8(3) . . ?
C10 Si3 C9 107.4(3) . . ?
C8 Si3 C9 103.8(4) . . ?
C1 Si3 C9 113.5(4) . . ?
C13 Si4 C12 106.5(4) . . ?
C13 Si4 C11 114.4(4) . . ?
C12 Si4 C11 112.2(3) . . ?
C13 Si4 C14 103.6(4) . . ?
C12 Si4 C14 104.5(3) . . ?
C11 Si4 C14 114.6(3) . . ?
C15 Si5 C16 105.5(4) . . ?
C15 Si5 C11 114.7(4) . . ?
C16 Si5 C11 112.5(3) . . ?
C15 Si5 C17 106.7(4) . . ?
C16 Si5 C17 103.0(4) . . ?
C11 Si5 C17 113.4(4) . . ?
C19 Si6 C11 112.3(4) . . ?
C19 Si6 C18 104.5(4) . . ?
C11 Si6 C18 113.8(3) . . ?
C19 Si6 C20 105.1(3) . . ?
C11 Si6 C20 114.2(4) . . ?
C18 Si6 C20 106.1(4) . . ?
O1 K1 O2 87.12(19) . . ?
O1 K1 Al1 123.26(17) . . ?
O2 K1 Al1 107.78(15) . . ?
O1 K1 Al2 104.96(15) . . ?
O2 K1 Al2 133.70(16) . . ?
Al1 K1 Al2 102.22(8) . . ?
O1 K1 K2 129.92(13) . . ?
O2 K1 K2 142.54(14) . . ?
Al1 K1 K2 51.09(5) . . ?
Al2 K1 K2 51.13(5) . . ?
O1 K1 H1 131.6(12) . . ?
O2 K1 H1 81.8(11) . . ?
Al1 K1 H1 27.4(11) . . ?
Al2 K1 H1 116.6(12) . . ?
K2 K1 H1 69.5(11) . . ?
O1 K1 H2 109.5(10) . . ?
O2 K1 H2 136.6(11) . . ?
Al1 K1 H2 29.7(10) . . ?
Al2 K1 H2 81.8(11) . . ?
K2 K1 H2 36.3(11) . . ?
H1 K1 H2 56.9(15) . . ?
O1 K1 H4 130.2(11) . . ?
O2 K1 H4 124.8(11) . . ?
Al1 K1 H4 85.6(12) . . ?
Al2 K1 H4 25.2(11) . . ?
K2 K1 H4 38.6(12) . . ?
H1 K1 H4 93.5(17) . . ?
H2 K1 H4 74.8(14) . . ?
O1 K1 H6 78.9(13) . . ?
O2 K1 H6 129.9(12) . . ?
Al1 K1 H6 120.2(13) . . ?
Al2 K1 H6 26.2(12) . . ?
K2 K1 H6 71.7(13) . . ?
H1 K1 H6 140.9(17) . . ?
H2 K1 H6 93.2(16) . . ?
H4 K1 H6 51.3(16) . . ?
O3 K2 O4 88.17(19) . . ?
O3 K2 Al1 133.82(17) . . ?
O4 K2 Al1 104.32(14) . . ?
O3 K2 Al2 107.78(16) . . ?
O4 K2 Al2 122.48(16) . . ?
Al1 K2 Al2 102.30(8) . . ?
O3 K2 K1 142.67(14) . . ?
O4 K2 K1 128.73(12) . . ?
Al1 K2 K1 51.08(5) . . ?
Al2 K2 K1 51.22(5) . . ?
O3 K2 H2 121.9(11) . . ?
O4 K2 H2 133.4(11) . . ?
Al1 K2 H2 29.1(11) . . ?
Al2 K2 H2 84.1(12) . . ?
K1 K2 H2 38.8(12) . . ?
O3 K2 H3 128.8(15) . . ?
O4 K2 H3 78.2(15) . . ?
Al1 K2 H3 26.6(15) . . ?
Al2 K2 H3 121.3(15) . . ?
K1 K2 H3 72.5(15) . . ?
H2 K2 H3 55.4(18) . . ?
O3 K2 H4 130.9(12) . . ?
O4 K2 H4 108.7(11) . . ?
Al1 K2 H4 87.4(12) . . ?
Al2 K2 H4 24.7(11) . . ?
K1 K2 H4 40.6(12) . . ?
H2 K2 H4 79.3(16) . . ?
H3 K2 H4 100.1(18) . . ?
O3 K2 H5 81.7(10) . . ?
O4 K2 H5 125.3(10) . . ?
Al1 K2 H5 121.1(10) . . ?
Al2 K2 H5 26.1(9) . . ?
K1 K2 H5 72.3(10) . . ?
H2 K2 H5 95.8(16) . . ?
H3 K2 H5 144.9(18) . . ?
H4 K2 H5 50.5(14) . . ?
C24 O1 C21 106.7(6) . . ?
C24 O1 K1 121.5(5) . . ?
C21 O1 K1 131.6(5) . . ?
C28 O2 C25 109.1(6) . . ?
C28 O2 K1 131.7(5) . . ?
C25 O2 K1 119.2(5) . . ?
C29 O3 C32 107.1(6) . . ?
C29 O3 K2 133.5(5) . . ?
C32 O3 K2 119.2(5) . . ?
C36 O4 C33 104.2(7) . . ?
C36 O4 K2 132.2(5) . . ?
C33 O4 K2 122.6(5) . . ?

_refine_diff_density_max         0.397
_refine_diff_density_min         -0.282
_refine_diff_density_rms         0.059

_shelx_res_file                  
;
 
    shelx.res created by SHELXL-2014/7
 
TITL shelxt_a.res in P-1
CELL 0.71073  13.59850  13.60090  16.68580 106.5486 107.0199  98.4556
ZERR    4.00   0.00050   0.00050   0.00070   0.0016   0.0015   0.0015
LATT   1
SFAC  C    H    AL   SI   K    O
UNIT  72 184 4 12 4 8
MERG   0
FMAP   2
PLAN   20
SIZE     0.160   0.160   0.180
ACTA    50.00
BOND   $H
LIST   4
WPDB  -2
L.S.  10
TEMP  -173.00
WGHT    0.053900    2.524700
BASF   0.23362
FVAR       0.43182
C1    1    0.253046    0.487529    0.752154    11.00000    0.01460    0.01839 =
         0.01990    0.01106    0.00670    0.00514
C2    1    0.465584    0.416409    0.792218    11.00000    0.02980    0.03191 =
         0.03743    0.01620    0.01424    0.01819
AFIX 137
H2A   2    0.489366    0.449547    0.753847    11.00000   -1.50000
H2B   2    0.494196    0.354336    0.792133    11.00000   -1.50000
H2C   2    0.490999    0.467427    0.853313    11.00000   -1.50000
AFIX   0
C3    1    0.282234    0.274770    0.633525    11.00000    0.03817    0.02129 =
         0.02178    0.01103    0.01254    0.01022
AFIX 137
H3A   2    0.206088    0.240095    0.608936    11.00000   -1.50000
H3B   2    0.322971    0.221405    0.636984    11.00000   -1.50000
H3C   2    0.299819    0.311173    0.594707    11.00000   -1.50000
AFIX   0
C4    1    0.279441    0.295527    0.818736    11.00000    0.03842    0.01708 =
         0.03173    0.01268    0.01207    0.00905
AFIX 137
H4A   2    0.311246    0.339387    0.882199    11.00000   -1.50000
H4B   2    0.306089    0.231620    0.808385    11.00000   -1.50000
H4C   2    0.201973    0.275278    0.801463    11.00000   -1.50000
AFIX   0
C5    1    0.393806    0.583841    0.952393    11.00000    0.03365    0.02571 =
         0.01573    0.00466    0.00814    0.00706
AFIX 137
H5A   2    0.450787    0.621455    0.939081    11.00000   -1.50000
H5B   2    0.404841    0.514189    0.952215    11.00000   -1.50000
H5C   2    0.394459    0.624983    1.011336    11.00000   -1.50000
AFIX   0
C6    1    0.158913    0.505133    0.901265    11.00000    0.03223    0.02745 =
         0.01858    0.00568    0.01261    0.00887
AFIX 137
H6A   2    0.164715    0.551400    0.960342    11.00000   -1.50000
H6B   2    0.168690    0.436063    0.904060    11.00000   -1.50000
H6C   2    0.088537    0.495671    0.857970    11.00000   -1.50000
AFIX   0
C7    1    0.252940    0.705359    0.876755    11.00000    0.03148    0.02385 =
         0.02316    0.00328    0.00880    0.00973
AFIX 137
H7A   2    0.323693    0.754144    0.908586    11.00000   -1.50000
H7B   2    0.206097    0.724752    0.910199    11.00000   -1.50000
H7C   2    0.223686    0.709750    0.817143    11.00000   -1.50000
AFIX   0
C8    1    0.038187    0.551837    0.686688    11.00000    0.01612    0.03650 =
         0.03680    0.01580    0.00447    0.00797
AFIX 137
H8A   2   -0.032546    0.527345    0.640142    11.00000   -1.50000
H8B   2    0.077483    0.616307    0.683648    11.00000   -1.50000
H8C   2    0.031066    0.567106    0.745482    11.00000   -1.50000
AFIX   0
C9    1    0.105353    0.414955    0.548442    11.00000    0.02467    0.02477 =
         0.01959    0.00721    0.00446   -0.00366
AFIX 137
H9A   2    0.125145    0.348253    0.528123    11.00000   -1.50000
H9B   2    0.154439    0.472470    0.544678    11.00000   -1.50000
H9C   2    0.032761    0.408536    0.510483    11.00000   -1.50000
AFIX   0
C10   1    0.030593    0.327783    0.673882    11.00000    0.02242    0.02994 =
         0.02981    0.00495    0.00656   -0.00283
AFIX 137
H10A  2    0.057679    0.265874    0.653692    11.00000   -1.50000
H10B  2   -0.043210    0.314909    0.635082    11.00000   -1.50000
H10C  2    0.033790    0.340203    0.735505    11.00000   -1.50000
AFIX   0
C11   1    0.747474    1.013286    0.751962    11.00000    0.01930    0.01349 =
         0.01134    0.00204    0.00789    0.00215
C12   1    0.748054    0.793190    0.623216    11.00000    0.03814    0.01828 =
         0.01961    0.00549    0.00976    0.00716
AFIX 137
H12A  2    0.764884    0.762474    0.569669    11.00000   -1.50000
H12B  2    0.680453    0.750291    0.618072    11.00000   -1.50000
H12C  2    0.804605    0.794304    0.676028    11.00000   -1.50000
AFIX   0
C13   1    0.840243    0.992058    0.594950    11.00000    0.02572    0.03809 =
         0.02515    0.01629    0.01276    0.00778
AFIX 137
H13A  2    0.910456    0.988137    0.629817    11.00000   -1.50000
H13B  2    0.840312    1.066290    0.602881    11.00000   -1.50000
H13C  2    0.823610    0.952209    0.531581    11.00000   -1.50000
AFIX   0
C14   1    0.606034    0.916296    0.543719    11.00000    0.02148    0.02973 =
         0.02147    0.00485    0.00539    0.00118
AFIX 137
H14A  2    0.602724    0.984110    0.534871    11.00000   -1.50000
H14B  2    0.546840    0.892679    0.561652    11.00000   -1.50000
H14C  2    0.601119    0.863306    0.487814    11.00000   -1.50000
AFIX   0
C15   1    0.719270    1.203891    0.684905    11.00000    0.03978    0.03024 =
         0.03328    0.01979    0.01884    0.01727
AFIX 137
H15A  2    0.796124    1.235174    0.709411    11.00000   -1.50000
H15B  2    0.681876    1.260419    0.687555    11.00000   -1.50000
H15C  2    0.698728    1.157502    0.622639    11.00000   -1.50000
AFIX   0
C16   1    0.717431    1.223091    0.865675    11.00000    0.03516    0.02130 =
         0.03653    0.00694    0.01788    0.01004
AFIX 137
H16A  2    0.693902    1.187486    0.902745    11.00000   -1.50000
H16B  2    0.681747    1.280069    0.861914    11.00000   -1.50000
H16C  2    0.794495    1.253021    0.892461    11.00000   -1.50000
AFIX   0
C17   1    0.534156    1.083052    0.709658    11.00000    0.02668    0.03376 =
         0.03332    0.01369    0.01419    0.01460
AFIX 137
H17A  2    0.508911    1.017769    0.657413    11.00000   -1.50000
H17B  2    0.504877    1.138982    0.692904    11.00000   -1.50000
H17C  2    0.510901    1.070293    0.756939    11.00000   -1.50000
AFIX   0
C18   1    0.960964    0.949692    0.813112    11.00000    0.02350    0.03439 =
         0.01941    0.01306    0.00724    0.00432
AFIX 137
H18A  2    0.925912    0.887528    0.822118    11.00000   -1.50000
H18B  2    1.034080    0.977044    0.855839    11.00000   -1.50000
H18C  2    0.961752    0.929525    0.752085    11.00000   -1.50000
AFIX   0
C19   1    0.895697    1.086664    0.948777    11.00000    0.01920    0.02907 =
         0.02198    0.00849    0.00219    0.00005
AFIX 137
H19A  2    0.866358    1.022193    0.957925    11.00000   -1.50000
H19B  2    0.855089    1.138971    0.962524    11.00000   -1.50000
H19C  2    0.970221    1.115933    0.988234    11.00000   -1.50000
AFIX   0
C20   1    0.971502    1.177327    0.827786    11.00000    0.02627    0.02753 =
         0.02050    0.01094    0.00509   -0.00581
AFIX 137
H20A  2    1.043358    1.194621    0.871563    11.00000   -1.50000
H20B  2    0.939482    1.236980    0.842348    11.00000   -1.50000
H20C  2    0.975061    1.163591    0.767899    11.00000   -1.50000
AFIX   0
C21   1    0.839320    0.672448    0.925953    11.00000    0.03386    0.02777 =
         0.02916   -0.00683    0.00228    0.00590
AFIX  23
H21A  2    0.823369    0.681868    0.981480    11.00000   -1.20000
H21B  2    0.857961    0.742836    0.920548    11.00000   -1.20000
AFIX   0
C22   1    0.930800    0.618491    0.927393    11.00000    0.03383    0.03267 =
         0.04688    0.00678    0.00897    0.00876
AFIX  23
H22A  2    0.967730    0.618051    0.987936    11.00000   -1.20000
H22B  2    0.982904    0.654177    0.907323    11.00000   -1.20000
AFIX   0
C23   1    0.870547    0.498873    0.857366    11.00000    0.03073    0.02060 =
         0.03469    0.00442    0.00878    0.00910
AFIX  23
H23A  2    0.887099    0.486147    0.801875    11.00000   -1.20000
H23B  2    0.890869    0.445333    0.884227    11.00000   -1.20000
AFIX   0
C24   1    0.754399    0.496020    0.839101    11.00000    0.03522    0.00914 =
         0.03532    0.00449    0.00617    0.00711
AFIX  23
H24A  2    0.710428    0.446508    0.778181    11.00000   -1.20000
H24B  2    0.730040    0.473134    0.882848    11.00000   -1.20000
AFIX   0
C25   1    0.720952    0.502221    0.587583    11.00000    0.02362    0.02363 =
         0.04275   -0.00488    0.01602   -0.00077
AFIX  23
H25A  2    0.781696    0.548972    0.641466    11.00000   -1.20000
H25B  2    0.712414    0.534399    0.540484    11.00000   -1.20000
AFIX   0
C26   1    0.737987    0.395464    0.556240    11.00000    0.02490    0.03002 =
         0.03984    0.01331    0.01663    0.01028
AFIX  23
H26A  2    0.773824    0.374013    0.606968    11.00000   -1.20000
H26B  2    0.780441    0.391630    0.516826    11.00000   -1.20000
AFIX   0
C27   1    0.623744    0.326850    0.504504    11.00000    0.03440    0.02291 =
         0.02220    0.00863    0.00147   -0.00015
AFIX  23
H27A  2    0.601280    0.320584    0.440831    11.00000   -1.20000
H27B  2    0.616970    0.255029    0.508398    11.00000   -1.20000
AFIX   0
C28   1    0.559298    0.386044    0.550593    11.00000    0.03798    0.04469 =
         0.04531    0.00790    0.01409    0.00283
AFIX  23
H28A  2    0.496935    0.393499    0.506107    11.00000   -1.20000
H28B  2    0.533763    0.347512    0.585746    11.00000   -1.20000
AFIX   0
C29   1    0.439573    1.113132    0.951540    11.00000    0.01965    0.04964 =
         0.05382   -0.01907    0.00321   -0.01218
AFIX  23
H29A  2    0.466510    1.153859    0.918403    11.00000   -1.20000
H29B  2    0.501142    1.104758    0.996183    11.00000   -1.20000
AFIX   0
C30   1    0.373633    1.170610    0.997476    11.00000    0.04135    0.02917 =
         0.02801    0.01106    0.01247    0.00561
AFIX  23
H30A  2    0.395820    1.175741    1.060882    11.00000   -1.20000
H30B  2    0.380714    1.242970    0.994752    11.00000   -1.20000
AFIX   0
C31   1    0.262601    1.105533    0.947429    11.00000    0.03439    0.02395 =
         0.02504    0.01393    0.01426    0.00766
AFIX  23
H31A  2    0.226865    1.128824    0.897849    11.00000   -1.20000
H31B  2    0.220725    1.108836    0.987261    11.00000   -1.20000
AFIX   0
C32   1    0.277756    0.994850    0.912402    11.00000    0.03148    0.02870 =
         0.03747    0.01396    0.01604    0.00876
AFIX  23
H32A  2    0.286735    0.961104    0.958510    11.00000   -1.20000
H32B  2    0.216126    0.949578    0.858615    11.00000   -1.20000
AFIX   0
C33   1    0.244319    0.999539    0.652803    11.00000    0.02131    0.03425 =
         0.05061    0.01565    0.00922    0.00903
AFIX  23
H33A  2    0.268275    1.019374    0.607652    11.00000   -1.20000
H33B  2    0.288150    1.051495    0.712775    11.00000   -1.20000
AFIX   0
C34   1    0.127442    0.996134    0.633736    11.00000    0.02711    0.03560 =
         0.03650    0.01326    0.01429    0.01098
AFIX  23
H34A  2    0.112455    1.018336    0.689915    11.00000   -1.20000
H34B  2    0.105097    1.042778    0.599615    11.00000   -1.20000
AFIX   0
C35   1    0.074658    0.887756    0.582121    11.00000    0.02057    0.03194 =
         0.04783   -0.00680    0.00567    0.00288
AFIX  23
H35A  2    0.031881    0.880339    0.520470    11.00000   -1.20000
H35B  2    0.027033    0.858944    0.609416    11.00000   -1.20000
AFIX   0
C36   1    0.159999    0.831150    0.581704    11.00000    0.04759    0.03410 =
         0.06513    0.01228   -0.01322    0.01475
AFIX  23
H36A  2    0.140753    0.763828    0.591896    11.00000   -1.20000
H36B  2    0.169624    0.814506    0.523163    11.00000   -1.20000
AFIX   0
AL1   3    0.335703    0.585199    0.708515    11.00000    0.01697    0.01768 =
         0.01908    0.00841    0.00641    0.00244
AL2   3    0.664306    0.914830    0.791237    11.00000    0.01806    0.01783 =
         0.01960    0.00768    0.00597    0.00065
SI1   4    0.316522    0.374106    0.748851    11.00000    0.02334    0.01784 =
         0.02087    0.00966    0.00957    0.00642
SI2   4    0.263165    0.566518    0.865923    11.00000    0.01992    0.01931 =
         0.01428    0.00466    0.00617    0.00544
SI3   4    0.112568    0.445255    0.668921    11.00000    0.01691    0.02145 =
         0.01715    0.00658    0.00405   -0.00031
SI4   4    0.736877    0.933363    0.634584    11.00000    0.01978    0.01887 =
         0.01845    0.00710    0.00650    0.00393
SI5   4    0.683470    1.125500    0.751352    11.00000    0.02358    0.01704 =
         0.01993    0.00674    0.00731    0.00631
SI6   4    0.887039    1.054301    0.830797    11.00000    0.01647    0.02023 =
         0.01945    0.01042    0.00565    0.00114
K1    5    0.600187    0.641657    0.730626    11.00000    0.02023    0.02037 =
         0.02979    0.00794    0.00851    0.00595
K2    5    0.399486    0.857679    0.769214    11.00000    0.01780    0.01864 =
         0.03406    0.00725    0.00817    0.00483
O1    6    0.747147    0.601811    0.847591    11.00000    0.03501    0.02815 =
         0.04866    0.01714    0.00095    0.01006
O2    6    0.626511    0.487107    0.607639    11.00000    0.02871    0.03773 =
         0.02791   -0.00366    0.01302    0.00053
O3    6    0.373057    1.010980    0.890887    11.00000    0.02480    0.03697 =
         0.04706   -0.00442    0.01619    0.00441
O4    6    0.252282    0.895447    0.648482    11.00000    0.03131    0.01712 =
         0.03482   -0.00066   -0.00644    0.00656
H1    2    0.387479    0.536837    0.635387    11.00000    0.03267
H2    2    0.436478    0.681533    0.796678    11.00000    0.01631
H3    2    0.265291    0.653658    0.669096    11.00000    0.03841
H4    2    0.570229    0.840447    0.713706    11.00000    0.02328
H5    2    0.625103    0.984565    0.858438    11.00000    0.02269
H6    2    0.727145    0.839410    0.828801    11.00000    0.01233
HKLF    5
 
REM  shelxt_a.res in P-1
REM R1 =  0.0430 for    8712 Fo > 4sig(Fo)  and  0.0887 for all   15870 data
REM    494 parameters refined using      0 restraints
 
END
 
WGHT      0.0539      2.5265
 
REM Highest difference peak  0.397,  deepest hole -0.282,  1-sigma level  0.059
Q1    1   0.1269  0.8242  0.6266  11.00000  0.05    0.34
Q2    1   0.8768  0.6791  0.8803  11.00000  0.05    0.30
Q3    1   0.2208  0.8828  0.6555  11.00000  0.05    0.29
Q4    1   0.7145  0.9581  0.7634  11.00000  0.05    0.29
Q5    1   0.7344  0.9798  0.7837  11.00000  0.05    0.29
Q6    1   0.3987  1.2183  1.1480  11.00000  0.05    0.29
Q7    1   0.7157  1.0537  0.7638  11.00000  0.05    0.28
Q8    1   0.9263  1.1248  0.8293  11.00000  0.05    0.28
Q9    1   0.7983  1.0241  0.7856  11.00000  0.05    0.28
Q10   1   0.2958  0.7831  0.8256  11.00000  0.05    0.28
Q11   1   0.0755  0.3737  0.6708  11.00000  0.05    0.27
Q12   1   0.8810  1.0562  0.8909  11.00000  0.05    0.26
Q13   1   0.2024  0.5130  0.8737  11.00000  0.05    0.26
Q14   1   0.5995  0.2841  0.3549  11.00000  0.05    0.25
Q15   1   0.7433  1.0005  0.7279  11.00000  0.05    0.25
Q16   1   0.1849  0.8408  0.5809  11.00000  0.05    0.25
Q17   1   0.2853  0.3265  0.6804  11.00000  0.05    0.25
Q18   1   0.7167  1.1710  0.8179  11.00000  0.05    0.25
Q19   1   0.2060  0.4746  0.7153  11.00000  0.05    0.24
Q20   1   0.2820  0.4453  0.7456  11.00000  0.05    0.24
;
_shelx_res_checksum              54614

_exptl_crystal_recrystallization_method 
'Re-crystallisation from solvent: THF, toleuen'
_chemical_properties_physical    ', Air-sensitive,Moisture-sensitive'
####################################################################### 
# 
# This file contains crystal structure data downloaded from the 
# Cambridge Structural Database (CSD) hosted by the Cambridge 
# Crystallographic Data Centre (CCDC).
# 
# Full information about CCDC data access policies and citation 
# guidelines are available at http://www.ccdc.cam.ac.uk/access/V1 
# 
# Audit and citation data items may have been added by the CCDC. 
# Please retain this information to preserve the provenance of 
# this file and to allow appropriate attribution of the data. 
# 
#######################################################################

data_shelx
_database_code_depnum_ccdc_archive 'CCDC 1530363'
_audit_update_record             
;
2017-01-31 deposited with the CCDC.
2017-05-17 downloaded from the CCDC.
;
# start Validation Reply Form
_vrf_PLAT094_shelx               
;
PROBLEM: Ratio of Maximum / Minimum Residual Density ....       4.98 Report
RESPONSE: Due to minor disorder of C(TMS)3 group
;
# Added during the CSD deposition process: Tuesday 31 January 2017 12:14 AM
# end Validation Reply Form


_audit_creation_method           SHELXL-2014/7
_shelx_SHELXL_version_number     2014/7
_chemical_name_systematic        ?
_chemical_name_common            acb_1_088
_chemical_melting_point          ?
_chemical_formula_moiety         'C30 H58 Al Si3 Ti'
_chemical_formula_sum            'C30 H58 Al Si3 Ti'
_chemical_formula_weight         577.91

loop_
_atom_type_symbol
_atom_type_description
_atom_type_scat_dispersion_real
_atom_type_scat_dispersion_imag
_atom_type_scat_source
C C 0.0033 0.0016 'International Tables Vol C Tables 4.2.6.8 and 6.1.1.4'
H H 0.0000 0.0000 'International Tables Vol C Tables 4.2.6.8 and 6.1.1.4'
Al Al 0.0645 0.0514 'International Tables Vol C Tables 4.2.6.8 and 6.1.1.4'
Si Si 0.0817 0.0704 'International Tables Vol C Tables 4.2.6.8 and 6.1.1.4'
Ti Ti 0.2776 0.4457 'International Tables Vol C Tables 4.2.6.8 and 6.1.1.4'

_space_group_crystal_system      monoclinic
_space_group_IT_number           14
_space_group_name_H-M_alt        'P 21/c'
_space_group_name_Hall           '-P 2ybc'

_shelx_space_group_comment       
;
The symmetry employed for this shelxl refinement is uniquely defined
by the following loop, which should always be used as a source of
symmetry information in preference to the above space-group names.
They are only intended as comments.
;

loop_
_space_group_symop_operation_xyz
'x, y, z'
'-x, y+1/2, -z+1/2'
'-x, -y, -z'
'x, -y-1/2, z-1/2'

_cell_length_a                   17.5367(5)
_cell_length_b                   11.3812(3)
_cell_length_c                   18.6758(5)
_cell_angle_alpha                90
_cell_angle_beta                 115.3660(10)
_cell_angle_gamma                90
_cell_volume                     3368.11(16)
_cell_formula_units_Z            4
_cell_measurement_temperature    100(2)
_cell_measurement_reflns_used    9937
_cell_measurement_theta_min      2.16
_cell_measurement_theta_max      25.36

_exptl_crystal_description       plates
_exptl_crystal_colour            green
_exptl_crystal_density_meas      ?
_exptl_crystal_density_method    ?
_exptl_crystal_density_diffrn    1.140
_exptl_crystal_F_000             1260
_exptl_transmission_factor_min   0.6797
_exptl_transmission_factor_max   0.7452
_exptl_crystal_size_max          0.140
_exptl_crystal_size_mid          0.100
_exptl_crystal_size_min          0.090
_exptl_absorpt_coefficient_mu    0.404
_shelx_estimated_absorpt_T_min   0.946
_shelx_estimated_absorpt_T_max   0.965
_exptl_absorpt_correction_type   multi-scan
_exptl_absorpt_correction_T_min  ?
_exptl_absorpt_correction_T_max  ?
_exptl_absorpt_process_details   SADABS
_exptl_absorpt_special_details   ?
_diffrn_ambient_temperature      100(2)
_diffrn_radiation_wavelength     0.71073
_diffrn_radiation_type           MoK\a
_diffrn_source                   'fine-focus sealed tube'
_diffrn_measurement_device_type  'Bruker APEX-I CCD'
_diffrn_measurement_method       '\f and \w scans'
_diffrn_detector_area_resol_mean 8.366
_diffrn_reflns_number            44586
_diffrn_reflns_av_unetI/netI     0.0259
_diffrn_reflns_av_R_equivalents  0.0395
_diffrn_reflns_limit_h_min       -21
_diffrn_reflns_limit_h_max       21
_diffrn_reflns_limit_k_min       -13
_diffrn_reflns_limit_k_max       13
_diffrn_reflns_limit_l_min       -22
_diffrn_reflns_limit_l_max       22
_diffrn_reflns_theta_min         1.285
_diffrn_reflns_theta_max         25.369
_diffrn_reflns_theta_full        25.000
_diffrn_measured_fraction_theta_max 0.998
_diffrn_measured_fraction_theta_full 1.000
_diffrn_reflns_Laue_measured_fraction_max 0.998
_diffrn_reflns_Laue_measured_fraction_full 1.000
_diffrn_reflns_point_group_measured_fraction_max 0.998
_diffrn_reflns_point_group_measured_fraction_full 1.000
_reflns_number_total             6166
_reflns_number_gt                5397
_reflns_threshold_expression     'I > 2\s(I)'
_reflns_Friedel_coverage         0.000
_reflns_Friedel_fraction_max     .
_reflns_Friedel_fraction_full    .

_reflns_special_details          
;
 Reflections were merged by SHELXL according to the crystal
 class for the calculation of statistics and refinement.
 
 _reflns_Friedel_fraction is defined as the number of unique
 Friedel pairs measured divided by the number that would be
 possible theoretically, ignoring centric projections and
 systematic absences.
;

_computing_data_collection       'Bruker APEX2'
_computing_cell_refinement       'Bruker SAINT'
_computing_data_reduction        'Bruker SAINT'
_computing_structure_solution    'SHELXT-2014 (Sheldrick 2014)'
_computing_structure_refinement  'SHELXL-2014/7 (Sheldrick, 2014)'
_computing_molecular_graphics    ORTEP-32
_computing_publication_material  WinGX
_refine_special_details          ?
_refine_ls_structure_factor_coef Fsqd
_refine_ls_matrix_type           full
_refine_ls_weighting_scheme      calc
_refine_ls_weighting_details     
'w=1/[\s^2^(Fo^2^)+(0.0729P)^2^+3.4533P] where P=(Fo^2^+2Fc^2^)/3'
_atom_sites_solution_primary     iterative
_atom_sites_solution_secondary   difmap
_atom_sites_solution_hydrogens   mixed
_refine_ls_hydrogen_treatment    mixed
_refine_ls_extinction_method     none
_refine_ls_extinction_coef       .
_refine_ls_number_reflns         6166
_refine_ls_number_parameters     342
_refine_ls_number_restraints     0
_refine_ls_R_factor_all          0.0540
_refine_ls_R_factor_gt           0.0477
_refine_ls_wR_factor_ref         0.1287
_refine_ls_wR_factor_gt          0.1232
_refine_ls_goodness_of_fit_ref   1.066
_refine_ls_restrained_S_all      1.066
_refine_ls_shift/su_max          0.000
_refine_ls_shift/su_mean         0.000

loop_
_atom_site_label
_atom_site_type_symbol
_atom_site_fract_x
_atom_site_fract_y
_atom_site_fract_z
_atom_site_U_iso_or_equiv
_atom_site_adp_type
_atom_site_occupancy
_atom_site_site_symmetry_order
_atom_site_calc_flag
_atom_site_refinement_flags_posn
_atom_site_refinement_flags_adp
_atom_site_refinement_flags_occupancy
_atom_site_disorder_assembly
_atom_site_disorder_group
C1 C 0.38553(14) 0.4394(2) 0.64601(13) 0.0149(5) Uani 1 1 d . . . . .
C2 C 0.45389(13) 0.4946(2) 0.63698(12) 0.0145(5) Uani 1 1 d . . . . .
C3 C 0.47825(14) 0.5953(2) 0.68592(13) 0.0155(5) Uani 1 1 d . . . . .
C4 C 0.42428(14) 0.6041(2) 0.72495(13) 0.0153(5) Uani 1 1 d . . . . .
C5 C 0.36622(14) 0.5096(2) 0.69918(13) 0.0159(5) Uani 1 1 d . . . . .
C6 C 0.28674(14) 0.7645(2) 0.47676(13) 0.0163(5) Uani 1 1 d . . . . .
C7 C 0.36612(14) 0.8012(2) 0.53587(14) 0.0174(5) Uani 1 1 d . . . . .
C8 C 0.35584(14) 0.8271(2) 0.60563(14) 0.0175(5) Uani 1 1 d . . . . .
C9 C 0.27140(14) 0.7984(2) 0.59130(13) 0.0157(5) Uani 1 1 d . . . . .
C10 C 0.22860(14) 0.76285(19) 0.51088(13) 0.0152(5) Uani 1 1 d . . . . .
C11 C 0.33702(14) 0.3338(2) 0.60199(13) 0.0166(5) Uani 1 1 d . . . . .
H11A H 0.3091 0.2927 0.6311 0.020 Uiso 1 1 calc R U . . .
H11B H 0.3730 0.2778 0.5897 0.020 Uiso 1 1 calc R U . . .
C12 C 0.49999(15) 0.4478(2) 0.59112(14) 0.0193(5) Uani 1 1 d . . . . .
H12A H 0.5175 0.5134 0.5675 0.029 Uiso 1 1 calc R U . . .
H12B H 0.4626 0.3955 0.5491 0.029 Uiso 1 1 calc R U . . .
H12C H 0.5499 0.4040 0.6269 0.029 Uiso 1 1 calc R U . . .
C13 C 0.55662(14) 0.6649(2) 0.70297(14) 0.0199(5) Uani 1 1 d . . . . .
H13A H 0.6062 0.6181 0.7360 0.030 Uiso 1 1 calc R U . . .
H13B H 0.5557 0.7372 0.7311 0.030 Uiso 1 1 calc R U . . .
H13C H 0.5592 0.6849 0.6530 0.030 Uiso 1 1 calc R U . . .
C14 C 0.43657(15) 0.6818(2) 0.79384(13) 0.0206(5) Uani 1 1 d . . . . .
H14A H 0.3826 0.7177 0.7854 0.031 Uiso 1 1 calc R U . . .
H14B H 0.4774 0.7436 0.7987 0.031 Uiso 1 1 calc R U . . .
H14C H 0.4578 0.6349 0.8425 0.031 Uiso 1 1 calc R U . . .
C15 C 0.30219(15) 0.4827(2) 0.73070(14) 0.0221(5) Uani 1 1 d . . . . .
H15A H 0.3305 0.4464 0.7832 0.033 Uiso 1 1 calc R U . . .
H15B H 0.2597 0.4285 0.6946 0.033 Uiso 1 1 calc R U . . .
H15C H 0.2747 0.5557 0.7349 0.033 Uiso 1 1 calc R U . . .
C16 C 0.44204(16) 0.8300(2) 0.52115(17) 0.0278(6) Uani 1 1 d . . . . .
H16A H 0.4540 0.7642 0.4937 0.042 Uiso 1 1 calc R U . . .
H16B H 0.4909 0.8438 0.5719 0.042 Uiso 1 1 calc R U . . .
H16C H 0.4306 0.9008 0.4883 0.042 Uiso 1 1 calc R U . . .
C17 C 0.41511(16) 0.9017(2) 0.67298(15) 0.0265(6) Uani 1 1 d . . . . .
H17A H 0.4735 0.8781 0.6866 0.040 Uiso 1 1 calc R U . . .
H17B H 0.4030 0.8911 0.7192 0.040 Uiso 1 1 calc R U . . .
H17C H 0.4075 0.9845 0.6570 0.040 Uiso 1 1 calc R U . . .
C18 C 0.22983(16) 0.8209(2) 0.64564(15) 0.0250(6) Uani 1 1 d . . . . .
H18A H 0.1950 0.8919 0.6284 0.037 Uiso 1 1 calc R U . . .
H18B H 0.2732 0.8318 0.6999 0.037 Uiso 1 1 calc R U . . .
H18C H 0.1942 0.7537 0.6440 0.037 Uiso 1 1 calc R U . . .
C19 C 0.13458(14) 0.7475(2) 0.46966(14) 0.0215(5) Uani 1 1 d . . . . .
H19A H 0.1178 0.6817 0.4936 0.032 Uiso 1 1 calc R U . . .
H19B H 0.1177 0.7312 0.4134 0.032 Uiso 1 1 calc R U . . .
H19C H 0.1069 0.8195 0.4751 0.032 Uiso 1 1 calc R U . . .
C20 C 0.27019(17) 0.7483(2) 0.39126(14) 0.0247(6) Uani 1 1 d . . . . .
H20A H 0.2915 0.6715 0.3846 0.037 Uiso 1 1 calc R U . . .
H20B H 0.2989 0.8104 0.3759 0.037 Uiso 1 1 calc R U . . .
H20C H 0.2093 0.7526 0.3578 0.037 Uiso 1 1 calc R U . . .
C21 C 0.16863(14) 0.3167(2) 0.41957(13) 0.0150(5) Uani 1 1 d . . . . .
C22 C 0.11180(18) 0.5397(2) 0.31577(16) 0.0320(6) Uani 1 1 d . . . . .
H22A H 0.1516 0.5768 0.3649 0.048 Uiso 1 1 calc R U . . .
H22B H 0.0542 0.5486 0.3110 0.048 Uiso 1 1 calc R U . . .
H22C H 0.1160 0.5773 0.2704 0.048 Uiso 1 1 calc R U . . .
C23 C 0.22501(18) 0.3733(3) 0.28537(17) 0.0338(7) Uani 1 1 d . . . . .
H23A H 0.2072 0.4121 0.2339 0.051 Uiso 1 1 calc R U . . .
H23B H 0.2385 0.2909 0.2808 0.051 Uiso 1 1 calc R U . . .
H23C H 0.2751 0.4129 0.3246 0.051 Uiso 1 1 calc R U . . .
C24 C 0.04219(17) 0.3131(3) 0.23578(15) 0.0298(6) Uani 1 1 d . . . . .
H24A H -0.0056 0.3155 0.2499 0.045 Uiso 1 1 calc R U . . .
H24B H 0.0546 0.2313 0.2283 0.045 Uiso 1 1 calc R U . . .
H24C H 0.0279 0.3570 0.1865 0.045 Uiso 1 1 calc R U . . .
C25 C 0.10974(16) 0.2963(2) 0.55520(14) 0.0250(6) Uani 1 1 d . . . . .
H25A H 0.1518 0.2342 0.5787 0.038 Uiso 1 1 calc R U . . .
H25B H 0.0606 0.2801 0.5657 0.038 Uiso 1 1 calc R U . . .
H25C H 0.1343 0.3722 0.5786 0.038 Uiso 1 1 calc R U . . .
C26 C 0.01111(16) 0.1646(3) 0.40287(17) 0.0300(6) Uani 1 1 d . . . . .
H26A H -0.0100 0.1644 0.3451 0.045 Uiso 1 1 calc R U . . .
H26B H -0.0366 0.1634 0.4170 0.045 Uiso 1 1 calc R U . . .
H26C H 0.0463 0.0950 0.4249 0.045 Uiso 1 1 calc R U . . .
C27 C -0.00129(16) 0.4271(3) 0.40706(16) 0.0297(6) Uani 1 1 d . . . . .
H27A H 0.0285 0.5013 0.4273 0.045 Uiso 1 1 calc R U . . .
H27B H -0.0455 0.4173 0.4254 0.045 Uiso 1 1 calc R U . . .
H27C H -0.0268 0.4280 0.3490 0.045 Uiso 1 1 calc R U . . .
C28 C 0.23134(17) 0.0790(2) 0.51419(16) 0.0294(6) Uani 1 1 d . . . . .
H28A H 0.1749 0.0647 0.5112 0.044 Uiso 1 1 calc R U . . .
H28B H 0.2656 0.1211 0.5633 0.044 Uiso 1 1 calc R U . . .
H28C H 0.2582 0.0037 0.5136 0.044 Uiso 1 1 calc R U . . .
C29 C 0.33333(15) 0.1848(2) 0.43631(16) 0.0264(6) Uani 1 1 d . . . . .
H29A H 0.3517 0.2667 0.4482 0.040 Uiso 1 1 calc R U . . .
H29B H 0.3348 0.1614 0.3864 0.040 Uiso 1 1 calc R U . . .
H29C H 0.3712 0.1341 0.4792 0.040 Uiso 1 1 calc R U . . .
C30 C 0.16619(17) 0.0727(2) 0.33766(16) 0.0277(6) Uani 1 1 d . . . . .
H30A H 0.1932 -0.0048 0.3475 0.042 Uiso 1 1 calc R U . . .
H30B H 0.1694 0.1083 0.2912 0.042 Uiso 1 1 calc R U . . .
H30C H 0.1069 0.0641 0.3278 0.042 Uiso 1 1 calc R U . . .
Al1 Al 0.25479(4) 0.41387(6) 0.50594(4) 0.01400(17) Uani 1 1 d . . . . .
Si1 Si 0.22232(4) 0.16977(6) 0.42697(4) 0.02004(17) Uani 1 1 d . . . . .
Si2 Si 0.07586(4) 0.30111(6) 0.44451(4) 0.02061(17) Uani 1 1 d . . . . .
Si3 Si 0.13732(4) 0.38111(6) 0.31755(4) 0.02040(17) Uani 1 1 d . . . . .
Ti1 Ti 0.33609(2) 0.62092(3) 0.58351(2) 0.01213(13) Uani 1 1 d . . . . .
H1 H 0.2354(18) 0.527(3) 0.5509(16) 0.033(8) Uiso 1 1 d . . . . .
H2 H 0.3175(17) 0.515(3) 0.4908(16) 0.031(8) Uiso 1 1 d . . . . .

loop_
_atom_site_aniso_label
_atom_site_aniso_U_11
_atom_site_aniso_U_22
_atom_site_aniso_U_33
_atom_site_aniso_U_23
_atom_site_aniso_U_13
_atom_site_aniso_U_12
C1 0.0140(11) 0.0148(11) 0.0121(10) 0.0038(9) 0.0020(9) 0.0019(9)
C2 0.0132(11) 0.0160(11) 0.0118(10) 0.0028(9) 0.0029(9) 0.0031(9)
C3 0.0130(11) 0.0176(12) 0.0127(10) 0.0040(9) 0.0024(9) 0.0020(9)
C4 0.0146(11) 0.0171(12) 0.0109(10) 0.0007(9) 0.0024(9) 0.0008(9)
C5 0.0139(11) 0.0175(12) 0.0134(10) 0.0031(9) 0.0031(9) 0.0007(9)
C6 0.0200(12) 0.0117(11) 0.0168(11) 0.0040(9) 0.0074(9) 0.0030(9)
C7 0.0168(11) 0.0133(11) 0.0224(12) 0.0037(9) 0.0086(10) 0.0005(9)
C8 0.0153(11) 0.0146(12) 0.0190(11) -0.0002(9) 0.0038(9) 0.0004(9)
C9 0.0167(11) 0.0117(11) 0.0169(11) 0.0002(9) 0.0055(9) 0.0025(9)
C10 0.0144(11) 0.0100(11) 0.0176(11) 0.0009(9) 0.0035(9) 0.0013(9)
C11 0.0174(11) 0.0150(12) 0.0153(11) 0.0010(9) 0.0050(9) 0.0005(9)
C12 0.0192(12) 0.0225(13) 0.0173(11) 0.0022(10) 0.0088(10) 0.0041(10)
C13 0.0153(12) 0.0210(13) 0.0205(12) 0.0008(10) 0.0049(10) -0.0010(10)
C14 0.0214(12) 0.0230(13) 0.0152(11) -0.0035(10) 0.0058(10) -0.0029(10)
C15 0.0221(12) 0.0264(14) 0.0199(12) 0.0006(10) 0.0109(10) -0.0033(10)
C16 0.0233(13) 0.0263(14) 0.0379(15) 0.0091(12) 0.0169(12) 0.0004(11)
C17 0.0228(13) 0.0213(13) 0.0245(13) -0.0028(11) -0.0004(11) -0.0042(11)
C18 0.0251(13) 0.0281(14) 0.0230(12) -0.0013(11) 0.0117(11) 0.0069(11)
C19 0.0155(12) 0.0205(13) 0.0243(12) -0.0006(10) 0.0044(10) 0.0007(10)
C20 0.0345(14) 0.0224(13) 0.0182(12) 0.0021(10) 0.0121(11) 0.0029(11)
C21 0.0140(11) 0.0136(11) 0.0155(11) -0.0003(9) 0.0046(9) 0.0016(9)
C22 0.0361(16) 0.0240(14) 0.0232(13) 0.0042(11) 0.0006(12) 0.0026(12)
C23 0.0324(15) 0.0450(18) 0.0269(14) 0.0036(13) 0.0154(12) -0.0020(13)
C24 0.0289(14) 0.0323(15) 0.0195(13) -0.0029(11) 0.0021(11) -0.0027(12)
C25 0.0206(12) 0.0312(15) 0.0251(13) -0.0035(11) 0.0113(11) -0.0035(11)
C26 0.0202(13) 0.0347(16) 0.0358(15) -0.0114(12) 0.0127(12) -0.0093(11)
C27 0.0192(13) 0.0372(16) 0.0318(14) -0.0075(12) 0.0100(11) 0.0080(11)
C28 0.0298(14) 0.0174(13) 0.0344(15) 0.0027(11) 0.0076(12) 0.0004(11)
C29 0.0197(12) 0.0292(15) 0.0288(14) -0.0042(11) 0.0091(11) 0.0047(11)
C30 0.0261(14) 0.0201(13) 0.0349(15) -0.0106(11) 0.0111(12) -0.0012(11)
Al1 0.0134(3) 0.0122(3) 0.0132(3) -0.0001(3) 0.0026(3) 0.0005(3)
Si1 0.0182(3) 0.0158(3) 0.0246(4) -0.0020(3) 0.0077(3) 0.0009(3)
Si2 0.0160(3) 0.0233(4) 0.0219(3) -0.0038(3) 0.0075(3) -0.0008(3)
Si3 0.0200(4) 0.0207(4) 0.0162(3) -0.0007(3) 0.0036(3) -0.0013(3)
Ti1 0.0116(2) 0.0116(2) 0.0113(2) 0.00021(15) 0.00313(17) 0.00029(15)

_geom_special_details            
;
 All esds (except the esd in the dihedral angle between two l.s. planes)
 are estimated using the full covariance matrix.  The cell esds are taken
 into account individually in the estimation of esds in distances, angles
 and torsion angles; correlations between esds in cell parameters are only
 used when they are defined by crystal symmetry.  An approximate (isotropic)
 treatment of cell esds is used for estimating esds involving l.s. planes.
;

loop_
_geom_bond_atom_site_label_1
_geom_bond_atom_site_label_2
_geom_bond_distance
_geom_bond_site_symmetry_2
_geom_bond_publ_flag
C1 C5 1.424(3) . ?
C1 C2 1.426(3) . ?
C1 C11 1.498(3) . ?
C1 Ti1 2.349(2) . ?
C2 C3 1.413(3) . ?
C2 C12 1.505(3) . ?
C2 Ti1 2.359(2) . ?
C3 C4 1.424(3) . ?
C3 C13 1.497(3) . ?
C3 Ti1 2.423(2) . ?
C4 C5 1.416(3) . ?
C4 C14 1.499(3) . ?
C4 Ti1 2.430(2) . ?
C5 C15 1.506(3) . ?
C5 Ti1 2.361(2) . ?
C6 C10 1.415(3) . ?
C6 C7 1.419(3) . ?
C6 C20 1.507(3) . ?
C6 Ti1 2.432(2) . ?
C7 C8 1.421(3) . ?
C7 C16 1.506(3) . ?
C7 Ti1 2.383(2) . ?
C8 C9 1.425(3) . ?
C8 C17 1.504(3) . ?
C8 Ti1 2.382(2) . ?
C9 C10 1.420(3) . ?
C9 C18 1.504(3) . ?
C9 Ti1 2.351(2) . ?
C10 C19 1.501(3) . ?
C10 Ti1 2.411(2) . ?
C11 Al1 1.978(2) . ?
C11 H11A 0.9900 . ?
C11 H11B 0.9900 . ?
C12 H12A 0.9800 . ?
C12 H12B 0.9800 . ?
C12 H12C 0.9800 . ?
C13 H13A 0.9800 . ?
C13 H13B 0.9800 . ?
C13 H13C 0.9800 . ?
C14 H14A 0.9800 . ?
C14 H14B 0.9800 . ?
C14 H14C 0.9800 . ?
C15 H15A 0.9800 . ?
C15 H15B 0.9800 . ?
C15 H15C 0.9800 . ?
C16 H16A 0.9800 . ?
C16 H16B 0.9800 . ?
C16 H16C 0.9800 . ?
C17 H17A 0.9800 . ?
C17 H17B 0.9800 . ?
C17 H17C 0.9800 . ?
C18 H18A 0.9800 . ?
C18 H18B 0.9800 . ?
C18 H18C 0.9800 . ?
C19 H19A 0.9800 . ?
C19 H19B 0.9800 . ?
C19 H19C 0.9800 . ?
C20 H20A 0.9800 . ?
C20 H20B 0.9800 . ?
C20 H20C 0.9800 . ?
C21 Si2 1.883(2) . ?
C21 Si3 1.890(2) . ?
C21 Si1 1.895(2) . ?
C21 Al1 2.005(2) . ?
C22 Si3 1.856(3) . ?
C22 H22A 0.9800 . ?
C22 H22B 0.9800 . ?
C22 H22C 0.9800 . ?
C23 Si3 1.878(3) . ?
C23 H23A 0.9800 . ?
C23 H23B 0.9800 . ?
C23 H23C 0.9800 . ?
C24 Si3 1.879(3) . ?
C24 H24A 0.9800 . ?
C24 H24B 0.9800 . ?
C24 H24C 0.9800 . ?
C25 Si2 1.891(3) . ?
C25 H25A 0.9800 . ?
C25 H25B 0.9800 . ?
C25 H25C 0.9800 . ?
C26 Si2 1.884(3) . ?
C26 H26A 0.9800 . ?
C26 H26B 0.9800 . ?
C26 H26C 0.9800 . ?
C27 Si2 1.888(3) . ?
C27 H27A 0.9800 . ?
C27 H27B 0.9800 . ?
C27 H27C 0.9800 . ?
C28 Si1 1.878(3) . ?
C28 H28A 0.9800 . ?
C28 H28B 0.9800 . ?
C28 H28C 0.9800 . ?
C29 Si1 1.886(3) . ?
C29 H29A 0.9800 . ?
C29 H29B 0.9800 . ?
C29 H29C 0.9800 . ?
C30 Si1 1.888(3) . ?
C30 H30A 0.9800 . ?
C30 H30B 0.9800 . ?
C30 H30C 0.9800 . ?
Al1 Ti1 2.8134(8) . ?
Al1 H1 1.65(3) . ?
Al1 H2 1.70(3) . ?
Ti1 H1 1.92(3) . ?
Ti1 H2 2.02(3) . ?

loop_
_geom_angle_atom_site_label_1
_geom_angle_atom_site_label_2
_geom_angle_atom_site_label_3
_geom_angle
_geom_angle_site_symmetry_1
_geom_angle_site_symmetry_3
_geom_angle_publ_flag
C5 C1 C2 107.3(2) . . ?
C5 C1 C11 125.8(2) . . ?
C2 C1 C11 126.7(2) . . ?
C5 C1 Ti1 72.84(13) . . ?
C2 C1 Ti1 72.74(13) . . ?
C11 C1 Ti1 115.53(14) . . ?
C3 C2 C1 108.52(19) . . ?
C3 C2 C12 124.6(2) . . ?
C1 C2 C12 126.5(2) . . ?
C3 C2 Ti1 75.34(13) . . ?
C1 C2 Ti1 71.99(12) . . ?
C12 C2 Ti1 124.16(15) . . ?
C2 C3 C4 107.8(2) . . ?
C2 C3 C13 124.2(2) . . ?
C4 C3 C13 127.2(2) . . ?
C2 C3 Ti1 70.33(12) . . ?
C4 C3 Ti1 73.19(13) . . ?
C13 C3 Ti1 130.11(15) . . ?
C5 C4 C3 108.1(2) . . ?
C5 C4 C14 123.9(2) . . ?
C3 C4 C14 126.8(2) . . ?
C5 C4 Ti1 70.14(12) . . ?
C3 C4 Ti1 72.68(12) . . ?
C14 C4 Ti1 132.64(16) . . ?
C4 C5 C1 108.20(19) . . ?
C4 C5 C15 124.7(2) . . ?
C1 C5 C15 126.7(2) . . ?
C4 C5 Ti1 75.52(13) . . ?
C1 C5 Ti1 71.95(12) . . ?
C15 C5 Ti1 123.70(15) . . ?
C10 C6 C7 108.0(2) . . ?
C10 C6 C20 128.8(2) . . ?
C7 C6 C20 122.7(2) . . ?
C10 C6 Ti1 72.20(12) . . ?
C7 C6 Ti1 70.99(13) . . ?
C20 C6 Ti1 128.77(16) . . ?
C6 C7 C8 107.9(2) . . ?
C6 C7 C16 124.8(2) . . ?
C8 C7 C16 126.3(2) . . ?
C6 C7 Ti1 74.74(13) . . ?
C8 C7 Ti1 72.62(13) . . ?
C16 C7 Ti1 127.55(16) . . ?
C7 C8 C9 108.0(2) . . ?
C7 C8 C17 124.8(2) . . ?
C9 C8 C17 125.2(2) . . ?
C7 C8 Ti1 72.69(13) . . ?
C9 C8 Ti1 71.28(13) . . ?
C17 C8 Ti1 134.27(17) . . ?
C10 C9 C8 107.4(2) . . ?
C10 C9 C18 125.0(2) . . ?
C8 C9 C18 126.8(2) . . ?
C10 C9 Ti1 74.96(13) . . ?
C8 C9 Ti1 73.68(13) . . ?
C18 C9 Ti1 125.07(16) . . ?
C6 C10 C9 108.43(19) . . ?
C6 C10 C19 128.0(2) . . ?
C9 C10 C19 122.8(2) . . ?
C6 C10 Ti1 73.83(12) . . ?
C9 C10 Ti1 70.36(12) . . ?
C19 C10 Ti1 129.24(16) . . ?
C1 C11 Al1 98.62(14) . . ?
C1 C11 H11A 112.0 . . ?
Al1 C11 H11A 112.0 . . ?
C1 C11 H11B 112.0 . . ?
Al1 C11 H11B 112.0 . . ?
H11A C11 H11B 109.7 . . ?
C2 C12 H12A 109.5 . . ?
C2 C12 H12B 109.5 . . ?
H12A C12 H12B 109.5 . . ?
C2 C12 H12C 109.5 . . ?
H12A C12 H12C 109.5 . . ?
H12B C12 H12C 109.5 . . ?
C3 C13 H13A 109.5 . . ?
C3 C13 H13B 109.5 . . ?
H13A C13 H13B 109.5 . . ?
C3 C13 H13C 109.5 . . ?
H13A C13 H13C 109.5 . . ?
H13B C13 H13C 109.5 . . ?
C4 C14 H14A 109.5 . . ?
C4 C14 H14B 109.5 . . ?
H14A C14 H14B 109.5 . . ?
C4 C14 H14C 109.5 . . ?
H14A C14 H14C 109.5 . . ?
H14B C14 H14C 109.5 . . ?
C5 C15 H15A 109.5 . . ?
C5 C15 H15B 109.5 . . ?
H15A C15 H15B 109.5 . . ?
C5 C15 H15C 109.5 . . ?
H15A C15 H15C 109.5 . . ?
H15B C15 H15C 109.5 . . ?
C7 C16 H16A 109.5 . . ?
C7 C16 H16B 109.5 . . ?
H16A C16 H16B 109.5 . . ?
C7 C16 H16C 109.5 . . ?
H16A C16 H16C 109.5 . . ?
H16B C16 H16C 109.5 . . ?
C8 C17 H17A 109.5 . . ?
C8 C17 H17B 109.5 . . ?
H17A C17 H17B 109.5 . . ?
C8 C17 H17C 109.5 . . ?
H17A C17 H17C 109.5 . . ?
H17B C17 H17C 109.5 . . ?
C9 C18 H18A 109.5 . . ?
C9 C18 H18B 109.5 . . ?
H18A C18 H18B 109.5 . . ?
C9 C18 H18C 109.5 . . ?
H18A C18 H18C 109.5 . . ?
H18B C18 H18C 109.5 . . ?
C10 C19 H19A 109.5 . . ?
C10 C19 H19B 109.5 . . ?
H19A C19 H19B 109.5 . . ?
C10 C19 H19C 109.5 . . ?
H19A C19 H19C 109.5 . . ?
H19B C19 H19C 109.5 . . ?
C6 C20 H20A 109.5 . . ?
C6 C20 H20B 109.5 . . ?
H20A C20 H20B 109.5 . . ?
C6 C20 H20C 109.5 . . ?
H20A C20 H20C 109.5 . . ?
H20B C20 H20C 109.5 . . ?
Si2 C21 Si3 112.16(11) . . ?
Si2 C21 Si1 110.74(12) . . ?
Si3 C21 Si1 109.67(11) . . ?
Si2 C21 Al1 106.62(11) . . ?
Si3 C21 Al1 112.97(12) . . ?
Si1 C21 Al1 104.39(10) . . ?
Si3 C22 H22A 109.5 . . ?
Si3 C22 H22B 109.5 . . ?
H22A C22 H22B 109.5 . . ?
Si3 C22 H22C 109.5 . . ?
H22A C22 H22C 109.5 . . ?
H22B C22 H22C 109.5 . . ?
Si3 C23 H23A 109.5 . . ?
Si3 C23 H23B 109.5 . . ?
H23A C23 H23B 109.5 . . ?
Si3 C23 H23C 109.5 . . ?
H23A C23 H23C 109.5 . . ?
H23B C23 H23C 109.5 . . ?
Si3 C24 H24A 109.5 . . ?
Si3 C24 H24B 109.5 . . ?
H24A C24 H24B 109.5 . . ?
Si3 C24 H24C 109.5 . . ?
H24A C24 H24C 109.5 . . ?
H24B C24 H24C 109.5 . . ?
Si2 C25 H25A 109.5 . . ?
Si2 C25 H25B 109.5 . . ?
H25A C25 H25B 109.5 . . ?
Si2 C25 H25C 109.5 . . ?
H25A C25 H25C 109.5 . . ?
H25B C25 H25C 109.5 . . ?
Si2 C26 H26A 109.5 . . ?
Si2 C26 H26B 109.5 . . ?
H26A C26 H26B 109.5 . . ?
Si2 C26 H26C 109.5 . . ?
H26A C26 H26C 109.5 . . ?
H26B C26 H26C 109.5 . . ?
Si2 C27 H27A 109.5 . . ?
Si2 C27 H27B 109.5 . . ?
H27A C27 H27B 109.5 . . ?
Si2 C27 H27C 109.5 . . ?
H27A C27 H27C 109.5 . . ?
H27B C27 H27C 109.5 . . ?
Si1 C28 H28A 109.5 . . ?
Si1 C28 H28B 109.5 . . ?
H28A C28 H28B 109.5 . . ?
Si1 C28 H28C 109.5 . . ?
H28A C28 H28C 109.5 . . ?
H28B C28 H28C 109.5 . . ?
Si1 C29 H29A 109.5 . . ?
Si1 C29 H29B 109.5 . . ?
H29A C29 H29B 109.5 . . ?
Si1 C29 H29C 109.5 . . ?
H29A C29 H29C 109.5 . . ?
H29B C29 H29C 109.5 . . ?
Si1 C30 H30A 109.5 . . ?
Si1 C30 H30B 109.5 . . ?
H30A C30 H30B 109.5 . . ?
Si1 C30 H30C 109.5 . . ?
H30A C30 H30C 109.5 . . ?
H30B C30 H30C 109.5 . . ?
C11 Al1 C21 118.73(10) . . ?
C11 Al1 Ti1 84.68(7) . . ?
C21 Al1 Ti1 156.55(7) . . ?
C11 Al1 H1 97.4(10) . . ?
C21 Al1 H1 126.3(10) . . ?
Ti1 Al1 H1 41.7(10) . . ?
C11 Al1 H2 101.0(9) . . ?
C21 Al1 H2 124.0(9) . . ?
Ti1 Al1 H2 45.2(9) . . ?
H1 Al1 H2 81.0(14) . . ?
C28 Si1 C29 105.65(12) . . ?
C28 Si1 C30 105.22(13) . . ?
C29 Si1 C30 105.17(12) . . ?
C28 Si1 C21 113.80(11) . . ?
C29 Si1 C21 112.80(11) . . ?
C30 Si1 C21 113.41(11) . . ?
C21 Si2 C26 114.03(11) . . ?
C21 Si2 C27 113.27(12) . . ?
C26 Si2 C27 105.29(13) . . ?
C21 Si2 C25 111.90(10) . . ?
C26 Si2 C25 106.19(13) . . ?
C27 Si2 C25 105.46(12) . . ?
C22 Si3 C23 105.33(14) . . ?
C22 Si3 C24 105.23(13) . . ?
C23 Si3 C24 106.50(13) . . ?
C22 Si3 C21 111.04(12) . . ?
C23 Si3 C21 112.34(11) . . ?
C24 Si3 C21 115.64(12) . . ?
C1 Ti1 C9 144.10(8) . . ?
C1 Ti1 C2 35.27(8) . . ?
C9 Ti1 C2 148.82(8) . . ?
C1 Ti1 C5 35.21(8) . . ?
C9 Ti1 C5 109.21(8) . . ?
C2 Ti1 C5 58.23(8) . . ?
C1 Ti1 C8 141.74(8) . . ?
C9 Ti1 C8 35.05(8) . . ?
C2 Ti1 C8 119.41(8) . . ?
C5 Ti1 C8 114.26(8) . . ?
C1 Ti1 C7 148.14(8) . . ?
C9 Ti1 C7 58.22(8) . . ?
C2 Ti1 C7 112.91(8) . . ?
C5 Ti1 C7 143.60(8) . . ?
C8 Ti1 C7 34.69(8) . . ?
C1 Ti1 C10 154.46(8) . . ?
C9 Ti1 C10 34.67(8) . . ?
C2 Ti1 C10 168.09(8) . . ?
C5 Ti1 C10 133.55(8) . . ?
C8 Ti1 C10 57.18(8) . . ?
C7 Ti1 C10 57.16(8) . . ?
C1 Ti1 C3 57.72(8) . . ?
C9 Ti1 C3 114.52(8) . . ?
C2 Ti1 C3 34.33(8) . . ?
C5 Ti1 C3 57.44(8) . . ?
C8 Ti1 C3 87.58(8) . . ?
C7 Ti1 C3 94.65(8) . . ?
C10 Ti1 C3 144.76(8) . . ?
C1 Ti1 C4 57.53(8) . . ?
C9 Ti1 C4 95.71(8) . . ?
C2 Ti1 C4 57.17(8) . . ?
C5 Ti1 C4 34.35(8) . . ?
C8 Ti1 C4 84.91(8) . . ?
C7 Ti1 C4 109.51(8) . . ?
C10 Ti1 C4 130.12(8) . . ?
C3 Ti1 C4 34.13(7) . . ?
C1 Ti1 C6 157.57(8) . . ?
C9 Ti1 C6 57.45(8) . . ?
C2 Ti1 C6 134.11(8) . . ?
C5 Ti1 C6 166.46(8) . . ?
C8 Ti1 C6 56.95(8) . . ?
C7 Ti1 C6 34.27(8) . . ?
C10 Ti1 C6 33.98(8) . . ?
C3 Ti1 C6 127.76(8) . . ?
C4 Ti1 C6 141.36(8) . . ?
C1 Ti1 Al1 61.10(6) . . ?
C9 Ti1 Al1 126.85(6) . . ?
C2 Ti1 Al1 82.32(6) . . ?
C5 Ti1 Al1 83.52(6) . . ?
C8 Ti1 Al1 156.69(6) . . ?
C7 Ti1 Al1 132.31(6) . . ?
C10 Ti1 Al1 99.78(6) . . ?
C3 Ti1 Al1 115.38(6) . . ?
C4 Ti1 Al1 116.11(6) . . ?
C6 Ti1 Al1 102.51(6) . . ?
C1 Ti1 H1 76.3(9) . . ?
C9 Ti1 H1 95.4(9) . . ?
C2 Ti1 H1 108.3(9) . . ?
C5 Ti1 H1 78.9(8) . . ?
C8 Ti1 H1 130.3(9) . . ?
C7 Ti1 H1 132.7(9) . . ?
C10 Ti1 H1 78.6(9) . . ?
C3 Ti1 H1 132.6(9) . . ?
C4 Ti1 H1 111.8(8) . . ?
C6 Ti1 H1 99.0(9) . . ?
Al1 Ti1 H1 34.8(9) . . ?
C1 Ti1 H2 77.9(8) . . ?
C9 Ti1 H2 131.4(8) . . ?
C2 Ti1 H2 77.8(8) . . ?
C5 Ti1 H2 110.8(8) . . ?
C8 Ti1 H2 134.0(8) . . ?
C7 Ti1 H2 100.0(8) . . ?
C10 Ti1 H2 96.8(8) . . ?
C3 Ti1 H2 109.8(8) . . ?
C4 Ti1 H2 132.8(8) . . ?
C6 Ti1 H2 80.1(8) . . ?
Al1 Ti1 H2 36.7(8) . . ?
H1 Ti1 H2 66.9(12) . . ?

_refine_diff_density_max         1.450
_refine_diff_density_min         -0.291
_refine_diff_density_rms         0.084

_shelx_res_file                  
;
 
    shelx.res created by SHELXL-2014/7
 
TITL shelxt_a.res in P2(1)/c
CELL  0.71073  17.5367  11.3812  18.6758   90.000  115.366   90.000
ZERR     4.00   0.0005   0.0003   0.0005    0.000    0.001    0.000
LATT   1
SYMM  - X, 1/2 + Y, 1/2 - Z
SFAC  C    H    AL   SI   TI
UNIT  120 232 4 12 4
MERG   2
FMAP   2
PLAN   20
SIZE     0.090   0.100   0.140
ACTA    50.00
BOND   $H
LIST   4
WPDB  -2
L.S.  10
TEMP  -173.00
WGHT    0.072900    3.453300
FVAR       0.06825
C1    1    0.385532    0.439358    0.646009    11.00000    0.01402    0.01476 =
         0.01212    0.00382    0.00201    0.00192
C2    1    0.453892    0.494616    0.636982    11.00000    0.01325    0.01602 =
         0.01180    0.00278    0.00291    0.00307
C3    1    0.478252    0.595293    0.685922    11.00000    0.01301    0.01759 =
         0.01275    0.00402    0.00240    0.00204
C4    1    0.424279    0.604147    0.724946    11.00000    0.01462    0.01709 =
         0.01091    0.00070    0.00243    0.00082
C5    1    0.366221    0.509639    0.699181    11.00000    0.01390    0.01752 =
         0.01337    0.00315    0.00309    0.00065
C6    1    0.286743    0.764462    0.476764    11.00000    0.01998    0.01171 =
         0.01683    0.00402    0.00742    0.00295
C7    1    0.366122    0.801206    0.535873    11.00000    0.01679    0.01332 =
         0.02242    0.00370    0.00863    0.00053
C8    1    0.355837    0.827128    0.605634    11.00000    0.01530    0.01455 =
         0.01898   -0.00021    0.00378    0.00045
C9    1    0.271398    0.798354    0.591298    11.00000    0.01667    0.01171 =
         0.01694    0.00024    0.00547    0.00246
C10   1    0.228599    0.762854    0.510879    11.00000    0.01436    0.00996 =
         0.01765    0.00088    0.00347    0.00133
C11   1    0.337019    0.333770    0.601987    11.00000    0.01737    0.01498 =
         0.01525    0.00102    0.00499    0.00047
AFIX  23
H11A  2    0.309120    0.292730    0.631066    11.00000   -1.20000
H11B  2    0.372955    0.277791    0.589675    11.00000   -1.20000
AFIX   0
C12   1    0.499991    0.447791    0.591118    11.00000    0.01917    0.02253 =
         0.01733    0.00221    0.00879    0.00408
AFIX 137
H12A  2    0.517450    0.513387    0.567545    11.00000   -1.50000
H12B  2    0.462599    0.395467    0.549054    11.00000   -1.50000
H12C  2    0.549946    0.404026    0.626888    11.00000   -1.50000
AFIX   0
C13   1    0.556621    0.664874    0.702973    11.00000    0.01535    0.02099 =
         0.02051    0.00080    0.00488   -0.00099
AFIX 137
H13A  2    0.606235    0.618123    0.735958    11.00000   -1.50000
H13B  2    0.555675    0.737171    0.731085    11.00000   -1.50000
H13C  2    0.559240    0.684867    0.653035    11.00000   -1.50000
AFIX   0
C14   1    0.436568    0.681821    0.793839    11.00000    0.02144    0.02299 =
         0.01520   -0.00352    0.00576   -0.00292
AFIX 137
H14A  2    0.382550    0.717675    0.785357    11.00000   -1.50000
H14B  2    0.477392    0.743644    0.798674    11.00000   -1.50000
H14C  2    0.457797    0.634937    0.842538    11.00000   -1.50000
AFIX   0
C15   1    0.302192    0.482709    0.730699    11.00000    0.02205    0.02642 =
         0.01987    0.00063    0.01091   -0.00335
AFIX 137
H15A  2    0.330507    0.446411    0.783163    11.00000   -1.50000
H15B  2    0.259694    0.428515    0.694562    11.00000   -1.50000
H15C  2    0.274705    0.555676    0.734885    11.00000   -1.50000
AFIX   0
C16   1    0.442038    0.830020    0.521151    11.00000    0.02326    0.02634 =
         0.03785    0.00910    0.01693    0.00040
AFIX 137
H16A  2    0.454030    0.764186    0.493720    11.00000   -1.50000
H16B  2    0.490881    0.843819    0.571870    11.00000   -1.50000
H16C  2    0.430590    0.900801    0.488286    11.00000   -1.50000
AFIX   0
C17   1    0.415107    0.901722    0.672981    11.00000    0.02279    0.02130 =
         0.02447   -0.00281   -0.00035   -0.00423
AFIX 137
H17A  2    0.473451    0.878148    0.686623    11.00000   -1.50000
H17B  2    0.402983    0.891092    0.719150    11.00000   -1.50000
H17C  2    0.407500    0.984521    0.657042    11.00000   -1.50000
AFIX   0
C18   1    0.229831    0.820892    0.645638    11.00000    0.02515    0.02815 =
         0.02299   -0.00129    0.01165    0.00687
AFIX 137
H18A  2    0.195010    0.891859    0.628426    11.00000   -1.50000
H18B  2    0.273215    0.831806    0.699891    11.00000   -1.50000
H18C  2    0.194178    0.753700    0.644014    11.00000   -1.50000
AFIX   0
C19   1    0.134576    0.747479    0.469662    11.00000    0.01549    0.02047 =
         0.02426   -0.00062    0.00437    0.00074
AFIX 137
H19A  2    0.117815    0.681650    0.493610    11.00000   -1.50000
H19B  2    0.117652    0.731245    0.413361    11.00000   -1.50000
H19C  2    0.106893    0.819508    0.475112    11.00000   -1.50000
AFIX   0
C20   1    0.270194    0.748335    0.391258    11.00000    0.03448    0.02240 =
         0.01823    0.00210    0.01214    0.00289
AFIX 137
H20A  2    0.291536    0.671510    0.384554    11.00000   -1.50000
H20B  2    0.298938    0.810430    0.375861    11.00000   -1.50000
H20C  2    0.209347    0.752577    0.357753    11.00000   -1.50000
AFIX   0
C21   1    0.168632    0.316672    0.419569    11.00000    0.01401    0.01358 =
         0.01553   -0.00035    0.00460    0.00162
C22   1    0.111801    0.539666    0.315765    11.00000    0.03608    0.02397 =
         0.02322    0.00415    0.00063    0.00261
AFIX 137
H22A  2    0.151644    0.576848    0.364919    11.00000   -1.50000
H22B  2    0.054244    0.548582    0.311026    11.00000   -1.50000
H22C  2    0.116043    0.577287    0.270408    11.00000   -1.50000
AFIX   0
C23   1    0.225009    0.373307    0.285375    11.00000    0.03244    0.04495 =
         0.02685    0.00362    0.01536   -0.00202
AFIX 137
H23A  2    0.207247    0.412086    0.233868    11.00000   -1.50000
H23B  2    0.238451    0.290860    0.280831    11.00000   -1.50000
H23C  2    0.275099    0.412903    0.324631    11.00000   -1.50000
AFIX   0
C24   1    0.042191    0.313084    0.235778    11.00000    0.02886    0.03234 =
         0.01949   -0.00294    0.00215   -0.00266
AFIX 137
H24A  2   -0.005571    0.315535    0.249866    11.00000   -1.50000
H24B  2    0.054614    0.231264    0.228276    11.00000   -1.50000
H24C  2    0.027927    0.356981    0.186549    11.00000   -1.50000
AFIX   0
C25   1    0.109738    0.296324    0.555204    11.00000    0.02055    0.03117 =
         0.02505   -0.00348    0.01133   -0.00355
AFIX 137
H25A  2    0.151841    0.234169    0.578672    11.00000   -1.50000
H25B  2    0.060601    0.280137    0.565738    11.00000   -1.50000
H25C  2    0.134325    0.372182    0.578557    11.00000   -1.50000
AFIX   0
C26   1    0.011107    0.164611    0.402872    11.00000    0.02017    0.03468 =
         0.03578   -0.01139    0.01267   -0.00933
AFIX 137
H26A  2   -0.010039    0.164408    0.345054    11.00000   -1.50000
H26B  2   -0.036632    0.163434    0.417020    11.00000   -1.50000
H26C  2    0.046317    0.095004    0.424886    11.00000   -1.50000
AFIX   0
C27   1   -0.001286    0.427079    0.407064    11.00000    0.01921    0.03716 =
         0.03180   -0.00754    0.01002    0.00797
AFIX 137
H27A  2    0.028465    0.501332    0.427324    11.00000   -1.50000
H27B  2   -0.045543    0.417294    0.425427    11.00000   -1.50000
H27C  2   -0.026827    0.428000    0.349003    11.00000   -1.50000
AFIX   0
C28   1    0.231338    0.078957    0.514186    11.00000    0.02977    0.01741 =
         0.03442    0.00272    0.00758    0.00041
AFIX 137
H28A  2    0.174922    0.064690    0.511155    11.00000   -1.50000
H28B  2    0.265569    0.121072    0.563329    11.00000   -1.50000
H28C  2    0.258229    0.003710    0.513593    11.00000   -1.50000
AFIX   0
C29   1    0.333330    0.184824    0.436313    11.00000    0.01974    0.02915 =
         0.02884   -0.00419    0.00912    0.00467
AFIX 137
H29A  2    0.351683    0.266724    0.448166    11.00000   -1.50000
H29B  2    0.334765    0.161442    0.386403    11.00000   -1.50000
H29C  2    0.371211    0.134125    0.479227    11.00000   -1.50000
AFIX   0
C30   1    0.166194    0.072683    0.337655    11.00000    0.02614    0.02009 =
         0.03493   -0.01059    0.01114   -0.00125
AFIX 137
H30A  2    0.193151   -0.004798    0.347540    11.00000   -1.50000
H30B  2    0.169390    0.108325    0.291249    11.00000   -1.50000
H30C  2    0.106912    0.064133    0.327821    11.00000   -1.50000
AFIX   0
AL1   3    0.254786    0.413874    0.505937    11.00000    0.01336    0.01223 =
         0.01319   -0.00005    0.00261    0.00047
SI1   4    0.222321    0.169772    0.426969    11.00000    0.01818    0.01585 =
         0.02456   -0.00195    0.00770    0.00087
SI2   4    0.075859    0.301115    0.444513    11.00000    0.01597    0.02332 =
         0.02188   -0.00378    0.00747   -0.00085
SI3   4    0.137317    0.381108    0.317552    11.00000    0.01996    0.02071 =
         0.01619   -0.00074    0.00361   -0.00133
TI1   5    0.336091    0.620925    0.583509    11.00000    0.01162    0.01158 =
         0.01132    0.00021    0.00313    0.00029
H1    2    0.235423    0.527230    0.550862    11.00000    0.03283
H2    2    0.317520    0.515026    0.490821    11.00000    0.03110
HKLF    4
 
REM  shelxt_a.res in P2(1)/c
REM R1 =  0.0477 for    5397 Fo > 4sig(Fo)  and  0.0540 for all    6166 data
REM    342 parameters refined using      0 restraints
 
END
 
WGHT      0.0728      3.4540
 
REM Highest difference peak  1.450,  deepest hole -0.291,  1-sigma level  0.084
Q1    1   0.0710  0.3969  0.3530  11.00000  0.05    1.45
Q2    1   0.1234  0.2071  0.4837  11.00000  0.05    1.31
Q3    1   0.2146  0.2233  0.3734  11.00000  0.05    1.17
Q4    1   0.1364  0.2992  0.4301  11.00000  0.05    0.46
Q5    1   0.3070  0.8199  0.6011  11.00000  0.05    0.45
Q6    1   0.3650  0.8226  0.5689  11.00000  0.05    0.41
Q7    1   0.3415  0.4983  0.7118  11.00000  0.05    0.41
Q8    1   0.4501  0.6028  0.7098  11.00000  0.05    0.41
Q9    1   0.4218  0.4605  0.6437  11.00000  0.05    0.40
Q10   1   0.3205  0.7929  0.4986  11.00000  0.05    0.39
Q11   1   0.4642  0.5438  0.6588  11.00000  0.05    0.38
Q12   1   0.2563  0.7323  0.4988  11.00000  0.05    0.38
Q13   1   0.2829  0.1898  0.4333  11.00000  0.05    0.38
Q14   1   0.4753  0.4710  0.6198  11.00000  0.05    0.38
Q15   1   0.0337  0.3805  0.4112  11.00000  0.05    0.37
Q16   1   0.1814  0.1179  0.3702  11.00000  0.05    0.37
Q17   1   0.3759  0.4641  0.6804  11.00000  0.05    0.37
Q18   1   0.2530  0.8074  0.6167  11.00000  0.05    0.36
Q19   1   0.3320  0.5057  0.4564  11.00000  0.05    0.36
Q20   1   0.3977  0.5380  0.7249  11.00000  0.05    0.36
;
_shelx_res_checksum              87611

_exptl_crystal_recrystallization_method 
'Re-crystallisation from solvent: Hexane'
_chemical_properties_physical    ', Air-sensitive,Moisture-sensitive'
####################################################################### 
# 
# This file contains crystal structure data downloaded from the 
# Cambridge Structural Database (CSD) hosted by the Cambridge 
# Crystallographic Data Centre (CCDC).
# 
# Full information about CCDC data access policies and citation 
# guidelines are available at http://www.ccdc.cam.ac.uk/access/V1 
# 
# Audit and citation data items may have been added by the CCDC. 
# Please retain this information to preserve the provenance of 
# this file and to allow appropriate attribution of the data. 
# 
#######################################################################

data_shelx
_database_code_depnum_ccdc_archive 'CCDC 1530360'
_audit_update_record             
;
2017-01-31 deposited with the CCDC.
2017-05-17 downloaded from the CCDC.
;
# start Validation Reply Form
_vrf_PLAT919_shelx               
;
PROBLEM: Reflection # Likely Affected by the Beamstop ...          1 Check
RESPONSE: Only one reflection affected, no signifiant change to structure
;
# Added during the CSD deposition process: Tuesday 31 January 2017 12:14 AM
# end Validation Reply Form


_audit_creation_method           SHELXL-2014/7
_shelx_SHELXL_version_number     2014/7
_chemical_name_systematic        ?
_chemical_name_common            ?
_chemical_melting_point          ?
_chemical_formula_moiety         'C30 H47 Al Si3 Ti2'
_chemical_formula_sum            'C30 H47 Al Si3 Ti2'
_chemical_formula_weight         614.72

loop_
_atom_type_symbol
_atom_type_description
_atom_type_scat_dispersion_real
_atom_type_scat_dispersion_imag
_atom_type_scat_source
C C 0.0033 0.0016 'International Tables Vol C Tables 4.2.6.8 and 6.1.1.4'
H H 0.0000 0.0000 'International Tables Vol C Tables 4.2.6.8 and 6.1.1.4'
Al Al 0.0645 0.0514 'International Tables Vol C Tables 4.2.6.8 and 6.1.1.4'
Si Si 0.0817 0.0704 'International Tables Vol C Tables 4.2.6.8 and 6.1.1.4'
Ti Ti 0.2776 0.4457 'International Tables Vol C Tables 4.2.6.8 and 6.1.1.4'

_space_group_crystal_system      monoclinic
_space_group_IT_number           14
_space_group_name_H-M_alt        'P 21/c'
_space_group_name_Hall           '-P 2ybc'

_shelx_space_group_comment       
;
The symmetry employed for this shelxl refinement is uniquely defined
by the following loop, which should always be used as a source of
symmetry information in preference to the above space-group names.
They are only intended as comments.
;

loop_
_space_group_symop_operation_xyz
'x, y, z'
'-x, y+1/2, -z+1/2'
'-x, -y, -z'
'x, -y-1/2, z-1/2'

_cell_length_a                   13.9593(11)
_cell_length_b                   26.812(2)
_cell_length_c                   9.5669(6)
_cell_angle_alpha                90
_cell_angle_beta                 90.391(4)
_cell_angle_gamma                90
_cell_volume                     3580.6(5)
_cell_formula_units_Z            4
_cell_measurement_temperature    104(2)
_cell_measurement_reflns_used    4418
_cell_measurement_theta_min      1.46
_cell_measurement_theta_max      25.39

_exptl_crystal_description       plate
_exptl_crystal_colour            brown
_exptl_crystal_density_meas      ?
_exptl_crystal_density_method    ?
_exptl_crystal_density_diffrn    1.140
_exptl_crystal_F_000             1304
_exptl_transmission_factor_min   ?
_exptl_transmission_factor_max   ?
_exptl_crystal_size_max          0.600
_exptl_crystal_size_mid          0.400
_exptl_crystal_size_min          0.100
_exptl_absorpt_coefficient_mu    0.587
_shelx_estimated_absorpt_T_min   0.720
_shelx_estimated_absorpt_T_max   0.944
_exptl_absorpt_correction_type   multi-scan
_exptl_absorpt_correction_T_min  0.6766
_exptl_absorpt_correction_T_max  0.7452
_exptl_absorpt_process_details   'Blessing, 1995'
_exptl_absorpt_special_details   ?
_diffrn_ambient_temperature      104(2)
_diffrn_radiation_wavelength     0.71073
_diffrn_radiation_type           MoK\a
_diffrn_source                   ?
_diffrn_measurement_device_type  'Bruker Kappa Quazar'
_diffrn_measurement_method       'omega phi scans'
_diffrn_detector_area_resol_mean ?
_diffrn_reflns_number            73258
_diffrn_reflns_av_unetI/netI     0.0908
_diffrn_reflns_av_R_equivalents  0.1742
_diffrn_reflns_limit_h_min       -16
_diffrn_reflns_limit_h_max       16
_diffrn_reflns_limit_k_min       -32
_diffrn_reflns_limit_k_max       30
_diffrn_reflns_limit_l_min       -11
_diffrn_reflns_limit_l_max       11
_diffrn_reflns_theta_min         1.459
_diffrn_reflns_theta_max         25.389
_diffrn_reflns_theta_full        25.242
_diffrn_measured_fraction_theta_max 0.992
_diffrn_measured_fraction_theta_full 0.996
_diffrn_reflns_Laue_measured_fraction_max 0.992
_diffrn_reflns_Laue_measured_fraction_full 0.996
_diffrn_reflns_point_group_measured_fraction_max 0.992
_diffrn_reflns_point_group_measured_fraction_full 0.996
_reflns_number_total             6541
_reflns_number_gt                4418
_reflns_threshold_expression     'I > 2\s(I)'
_reflns_Friedel_coverage         0.000
_reflns_Friedel_fraction_max     .
_reflns_Friedel_fraction_full    .

_reflns_special_details          
;
 Reflections were merged by SHELXL according to the crystal
 class for the calculation of statistics and refinement.
 
 Structure factors included contributions from the .fab file.
 
 _reflns_Friedel_fraction is defined as the number of unique
 Friedel pairs measured divided by the number that would be
 possible theoretically, ignoring centric projections and
 systematic absences.
;

_computing_data_collection       'Bruker ApexII suite, 2015'
_computing_cell_refinement       'Bruker ApexII suite, 2015'
_computing_data_reduction        'Bruker ApexII suite, 2015'
_computing_structure_solution    ?
_computing_structure_refinement  'SHELXL-2014/7 (Sheldrick, 2014)'
_computing_molecular_graphics    ?
_computing_publication_material  ?
_refine_special_details          ', SQUEEZE'
_refine_ls_structure_factor_coef Fsqd
_refine_ls_matrix_type           full
_refine_ls_weighting_scheme      calc
_refine_ls_weighting_details     
'w=1/[\s^2^(Fo^2^)+(0.0616P)^2^] where P=(Fo^2^+2Fc^2^)/3'
_atom_sites_solution_primary     ?
_atom_sites_solution_secondary   ?
_atom_sites_solution_hydrogens   mixed
_refine_ls_hydrogen_treatment    mixed
_refine_ls_extinction_method     none
_refine_ls_extinction_coef       .
_refine_ls_number_reflns         6541
_refine_ls_number_parameters     342
_refine_ls_number_restraints     0
_refine_ls_R_factor_all          0.0745
_refine_ls_R_factor_gt           0.0484
_refine_ls_wR_factor_ref         0.1201
_refine_ls_wR_factor_gt          0.1128
_refine_ls_goodness_of_fit_ref   0.945
_refine_ls_restrained_S_all      0.945
_refine_ls_shift/su_max          0.001
_refine_ls_shift/su_mean         0.000

loop_
_atom_site_label
_atom_site_type_symbol
_atom_site_fract_x
_atom_site_fract_y
_atom_site_fract_z
_atom_site_U_iso_or_equiv
_atom_site_adp_type
_atom_site_occupancy
_atom_site_site_symmetry_order
_atom_site_calc_flag
_atom_site_refinement_flags_posn
_atom_site_refinement_flags_adp
_atom_site_refinement_flags_occupancy
_atom_site_disorder_assembly
_atom_site_disorder_group
Ti1 Ti 0.55454(4) 0.35509(2) 0.52711(5) 0.01908(16) Uani 1 1 d . . . . .
Ti2 Ti 0.42507(4) 0.40138(2) 0.26698(5) 0.02076(17) Uani 1 1 d . . . . .
Si30 Si 0.85769(6) 0.46601(3) 0.29515(8) 0.0254(2) Uani 1 1 d . . . . .
Si20 Si 0.83041(6) 0.38729(4) 0.06050(8) 0.0296(3) Uani 1 1 d . . . . .
Al1 Al 0.68113(6) 0.39705(3) 0.30736(8) 0.0203(2) Uani 1 1 d . . . . .
Si10 Si 0.89283(6) 0.35282(4) 0.35545(9) 0.0298(3) Uani 1 1 d . . . . .
C1 C 0.8199(2) 0.39992(11) 0.2541(3) 0.0215(7) Uani 1 1 d . . . . .
C50 C 0.5763(2) 0.40287(11) 0.1658(3) 0.0202(7) Uani 1 1 d . . . . .
C40 C 0.6291(2) 0.43033(11) 0.4759(3) 0.0215(7) Uani 1 1 d . . . . .
C41 C 0.6531(2) 0.41739(11) 0.6165(3) 0.0236(7) Uani 1 1 d . . . . .
H41 H 0.7156 0.4091 0.6486 0.028 Uiso 1 1 calc R U . . .
C44 C 0.5286(2) 0.43953(11) 0.4813(3) 0.0222(7) Uani 1 1 d . . . . .
H44 H 0.4908 0.4498 0.4035 0.027 Uiso 1 1 calc R U . . .
C51 C 0.5260(2) 0.36160(12) 0.1088(3) 0.0240(8) Uani 1 1 d . . . . .
H51 H 0.5441 0.3277 0.1211 0.029 Uiso 1 1 calc R U . . .
C42 C 0.5713(2) 0.41861(11) 0.7002(3) 0.0241(8) Uani 1 1 d . . . . .
H42 H 0.5697 0.4118 0.7976 0.029 Uiso 1 1 calc R U . . .
C43 C 0.4924(2) 0.43150(11) 0.6166(3) 0.0240(7) Uani 1 1 d . . . . .
H43 H 0.4276 0.4343 0.6452 0.029 Uiso 1 1 calc R U . . .
C53 C 0.4447(2) 0.43042(13) 0.0369(3) 0.0298(8) Uani 1 1 d . . . . .
H53 H 0.3988 0.4517 -0.0063 0.036 Uiso 1 1 calc R U . . .
C54 C 0.5244(2) 0.44560(12) 0.1185(3) 0.0268(8) Uani 1 1 d . . . . .
H54 H 0.5409 0.4792 0.1388 0.032 Uiso 1 1 calc R U . . .
C32 C 0.8782(2) 0.47654(12) 0.4873(3) 0.0299(8) Uani 1 1 d . . . . .
H32A H 0.8208 0.4666 0.5390 0.045 Uiso 1 1 calc R U . . .
H32B H 0.8914 0.5119 0.5042 0.045 Uiso 1 1 calc R U . . .
H32C H 0.9329 0.4565 0.5190 0.045 Uiso 1 1 calc R U . . .
C52 C 0.4459(2) 0.37769(13) 0.0315(3) 0.0282(8) Uani 1 1 d . . . . .
H52 H 0.4009 0.3570 -0.0157 0.034 Uiso 1 1 calc R U . . .
C45 C 0.5794(2) 0.26792(12) 0.5275(3) 0.0292(8) Uani 1 1 d . . . . .
H45 H 0.6165 0.2524 0.4570 0.035 Uiso 1 1 calc R U . . .
C31 C 0.9702(2) 0.48701(13) 0.2055(3) 0.0335(9) Uani 1 1 d . . . . .
H31A H 1.0230 0.4646 0.2308 0.050 Uiso 1 1 calc R U . . .
H31B H 0.9858 0.5211 0.2348 0.050 Uiso 1 1 calc R U . . .
H31C H 0.9603 0.4862 0.1040 0.050 Uiso 1 1 calc R U . . .
C30 C 0.7633(2) 0.51304(12) 0.2424(3) 0.0323(8) Uani 1 1 d . . . . .
H30A H 0.7613 0.5159 0.1403 0.048 Uiso 1 1 calc R U . . .
H30B H 0.7790 0.5456 0.2833 0.048 Uiso 1 1 calc R U . . .
H30C H 0.7006 0.5021 0.2763 0.048 Uiso 1 1 calc R U . . .
C48 C 0.4537(2) 0.29968(12) 0.6469(3) 0.0326(8) Uani 1 1 d . . . . .
H48 H 0.3907 0.3096 0.6714 0.039 Uiso 1 1 calc R U . . .
C59 C 0.3000(2) 0.43888(14) 0.3981(3) 0.0359(9) Uani 1 1 d . . . . .
H59 H 0.3126 0.4647 0.4636 0.043 Uiso 1 1 calc R U . . .
C57 C 0.2635(2) 0.39802(15) 0.1987(3) 0.0387(9) Uani 1 1 d . . . . .
H57 H 0.2468 0.3912 0.1042 0.046 Uiso 1 1 calc R U . . .
C47 C 0.5362(3) 0.30658(12) 0.7275(3) 0.0332(9) Uani 1 1 d . . . . .
H47 H 0.5389 0.3218 0.8170 0.040 Uiso 1 1 calc R U . . .
C49 C 0.4806(2) 0.27539(12) 0.5226(3) 0.0321(9) Uani 1 1 d . . . . .
H49 H 0.4388 0.2658 0.4486 0.039 Uiso 1 1 calc R U . . .
C46 C 0.6147(2) 0.28717(11) 0.6540(3) 0.0263(8) Uani 1 1 d . . . . .
H46 H 0.6796 0.2871 0.6844 0.032 Uiso 1 1 calc R U . . .
C11 C 1.0253(2) 0.36622(14) 0.3566(3) 0.0402(9) Uani 1 1 d . . . . .
H11A H 1.0480 0.3690 0.2602 0.060 Uiso 1 1 calc R U . . .
H11B H 1.0593 0.3390 0.4039 0.060 Uiso 1 1 calc R U . . .
H11C H 1.0374 0.3976 0.4061 0.060 Uiso 1 1 calc R U . . .
C22 C 0.7894(2) 0.44091(13) -0.0502(3) 0.0371(9) Uani 1 1 d . . . . .
H22A H 0.7215 0.4475 -0.0324 0.056 Uiso 1 1 calc R U . . .
H22B H 0.7980 0.4327 -0.1491 0.056 Uiso 1 1 calc R U . . .
H22C H 0.8271 0.4706 -0.0269 0.056 Uiso 1 1 calc R U . . .
C55 C 0.3011(2) 0.38770(14) 0.4268(3) 0.0355(9) Uani 1 1 d . . . . .
H55 H 0.3149 0.3729 0.5149 0.043 Uiso 1 1 calc R U . . .
C10 C 0.8616(2) 0.34674(13) 0.5449(3) 0.0356(9) Uani 1 1 d . . . . .
H10A H 0.8768 0.3780 0.5935 0.053 Uiso 1 1 calc R U . . .
H10B H 0.8986 0.3194 0.5866 0.053 Uiso 1 1 calc R U . . .
H10C H 0.7930 0.3397 0.5537 0.053 Uiso 1 1 calc R U . . .
C58 C 0.2772(2) 0.44554(14) 0.2569(3) 0.0367(9) Uani 1 1 d . . . . .
H58 H 0.2720 0.4765 0.2092 0.044 Uiso 1 1 calc R U . . .
C56 C 0.2785(2) 0.36211(14) 0.3038(4) 0.0409(9) Uani 1 1 d . . . . .
H56 H 0.2740 0.3270 0.2930 0.049 Uiso 1 1 calc R U . . .
C20 C 0.7567(2) 0.33219(14) -0.0018(3) 0.0408(9) Uani 1 1 d . . . . .
H20A H 0.6938 0.3439 -0.0343 0.061 Uiso 1 1 calc R U . . .
H20B H 0.7483 0.3086 0.0754 0.061 Uiso 1 1 calc R U . . .
H20C H 0.7898 0.3156 -0.0788 0.061 Uiso 1 1 calc R U . . .
C21 C 0.9552(2) 0.37430(15) 0.0008(3) 0.0430(10) Uani 1 1 d . . . . .
H21A H 0.9555 0.3704 -0.1011 0.064 Uiso 1 1 calc R U . . .
H21B H 0.9786 0.3435 0.0447 0.064 Uiso 1 1 calc R U . . .
H21C H 0.9971 0.4021 0.0275 0.064 Uiso 1 1 calc R U . . .
C12 C 0.8758(3) 0.28769(13) 0.2866(4) 0.0426(9) Uani 1 1 d . . . . .
H12A H 0.8074 0.2795 0.2854 0.064 Uiso 1 1 calc R U . . .
H12B H 0.9101 0.2641 0.3470 0.064 Uiso 1 1 calc R U . . .
H12C H 0.9011 0.2856 0.1915 0.064 Uiso 1 1 calc R U . . .
H1 H 0.4743(17) 0.3544(9) 0.385(2) 0.012(7) Uiso 1 1 d . . . . .
H2 H 0.6440(19) 0.3384(9) 0.387(3) 0.026(8) Uiso 1 1 d . . . . .

loop_
_atom_site_aniso_label
_atom_site_aniso_U_11
_atom_site_aniso_U_22
_atom_site_aniso_U_33
_atom_site_aniso_U_23
_atom_site_aniso_U_13
_atom_site_aniso_U_12
Ti1 0.0196(4) 0.0265(4) 0.0111(3) 0.0010(2) -0.0002(2) -0.0031(3)
Ti2 0.0160(3) 0.0317(4) 0.0146(3) 0.0026(2) -0.0013(2) -0.0050(3)
Si30 0.0206(5) 0.0413(6) 0.0144(4) 0.0001(4) -0.0021(3) -0.0125(4)
Si20 0.0234(6) 0.0493(7) 0.0162(4) -0.0062(4) 0.0017(4) -0.0125(5)
Al1 0.0162(5) 0.0322(6) 0.0125(4) 0.0004(4) -0.0019(4) -0.0061(4)
Si10 0.0169(5) 0.0450(6) 0.0274(5) 0.0046(4) -0.0007(4) -0.0030(5)
C1 0.0140(18) 0.035(2) 0.0154(14) -0.0004(13) -0.0010(12) -0.0072(15)
C50 0.0190(18) 0.0298(19) 0.0117(14) 0.0003(13) 0.0041(12) -0.0054(15)
C40 0.022(2) 0.0235(18) 0.0188(15) 0.0006(13) -0.0036(13) -0.0098(15)
C41 0.0208(19) 0.034(2) 0.0159(15) -0.0024(13) -0.0054(13) -0.0077(15)
C44 0.024(2) 0.0268(19) 0.0158(15) -0.0004(13) -0.0025(13) -0.0055(15)
C51 0.0201(19) 0.037(2) 0.0153(15) -0.0027(14) 0.0008(13) -0.0029(16)
C42 0.029(2) 0.030(2) 0.0126(14) -0.0042(13) 0.0024(14) -0.0038(16)
C43 0.0235(19) 0.0283(19) 0.0204(16) -0.0022(13) 0.0029(14) -0.0039(15)
C53 0.0160(19) 0.056(3) 0.0177(16) 0.0133(15) -0.0055(13) -0.0045(17)
C54 0.026(2) 0.035(2) 0.0192(15) 0.0040(14) 0.0019(14) -0.0121(16)
C32 0.028(2) 0.044(2) 0.0183(15) -0.0054(14) -0.0009(14) -0.0137(17)
C52 0.019(2) 0.051(3) 0.0143(15) -0.0033(15) -0.0010(13) -0.0116(17)
C45 0.041(2) 0.027(2) 0.0191(16) 0.0037(13) 0.0056(15) 0.0010(17)
C31 0.027(2) 0.055(2) 0.0182(16) 0.0000(15) -0.0009(14) -0.0200(18)
C30 0.032(2) 0.040(2) 0.0254(17) 0.0006(15) -0.0025(15) -0.0126(17)
C48 0.021(2) 0.035(2) 0.043(2) 0.0178(16) 0.0099(16) -0.0010(16)
C59 0.021(2) 0.057(3) 0.0303(19) -0.0059(17) 0.0022(15) 0.0062(18)
C57 0.015(2) 0.071(3) 0.0299(19) 0.0005(19) -0.0026(14) -0.0060(19)
C47 0.049(3) 0.032(2) 0.0185(16) 0.0052(14) 0.0066(16) 0.0000(18)
C49 0.036(2) 0.028(2) 0.0319(18) 0.0106(15) -0.0114(16) -0.0113(17)
C46 0.025(2) 0.034(2) 0.0199(16) 0.0078(14) -0.0061(14) -0.0018(16)
C11 0.025(2) 0.057(3) 0.039(2) 0.0064(17) 0.0028(16) -0.0001(18)
C22 0.035(2) 0.065(3) 0.0109(15) 0.0014(15) -0.0018(14) -0.0138(19)
C55 0.017(2) 0.065(3) 0.0249(17) 0.0096(17) 0.0029(14) -0.0060(18)
C10 0.024(2) 0.053(3) 0.0295(18) 0.0125(16) -0.0006(15) -0.0015(18)
C58 0.019(2) 0.055(3) 0.035(2) 0.0098(18) 0.0020(15) 0.0067(18)
C56 0.016(2) 0.048(2) 0.059(2) 0.001(2) 0.0071(17) -0.0100(18)
C20 0.030(2) 0.059(3) 0.0330(19) -0.0170(18) 0.0034(16) -0.0107(19)
C21 0.037(2) 0.065(3) 0.0269(18) -0.0129(17) 0.0061(16) -0.016(2)
C12 0.032(2) 0.044(2) 0.052(2) 0.0044(18) 0.0021(17) 0.0019(19)

_geom_special_details            
;
 All esds (except the esd in the dihedral angle between two l.s. planes)
 are estimated using the full covariance matrix.  The cell esds are taken
 into account individually in the estimation of esds in distances, angles
 and torsion angles; correlations between esds in cell parameters are only
 used when they are defined by crystal symmetry.  An approximate (isotropic)
 treatment of cell esds is used for estimating esds involving l.s. planes.
;

loop_
_geom_bond_atom_site_label_1
_geom_bond_atom_site_label_2
_geom_bond_distance
_geom_bond_site_symmetry_2
_geom_bond_publ_flag
Ti1 C41 2.323(3) . ?
Ti1 C40 2.324(3) . ?
Ti1 C47 2.332(3) . ?
Ti1 C44 2.334(3) . ?
Ti1 C46 2.341(3) . ?
Ti1 C48 2.350(3) . ?
Ti1 C45 2.363(3) . ?
Ti1 C49 2.373(3) . ?
Ti1 C43 2.386(3) . ?
Ti1 C42 2.386(3) . ?
Ti1 Al1 2.9764(10) . ?
Ti1 Ti2 3.3073(7) . ?
Ti1 H1 1.76(2) . ?
Ti1 H2 1.89(3) . ?
Ti2 C54 2.318(3) . ?
Ti2 C50 2.328(3) . ?
Ti2 C56 2.330(3) . ?
Ti2 C51 2.333(3) . ?
Ti2 C55 2.346(3) . ?
Ti2 C57 2.346(3) . ?
Ti2 C53 2.352(3) . ?
Ti2 C52 2.361(3) . ?
Ti2 C59 2.380(3) . ?
Ti2 C58 2.381(3) . ?
Ti2 C44 2.702(3) . ?
Ti2 H1 1.82(2) . ?
Si30 C32 1.880(3) . ?
Si30 C31 1.881(3) . ?
Si30 C1 1.889(3) . ?
Si30 C30 1.890(3) . ?
Si20 C21 1.870(3) . ?
Si20 C22 1.873(3) . ?
Si20 C1 1.890(3) . ?
Si20 C20 1.894(3) . ?
Al1 C40 1.985(3) . ?
Al1 C50 1.994(3) . ?
Al1 C1 2.008(3) . ?
Al1 H2 1.83(3) . ?
Si10 C10 1.874(3) . ?
Si10 C12 1.881(3) . ?
Si10 C11 1.883(3) . ?
Si10 C1 1.886(3) . ?
C50 C51 1.417(4) . ?
C50 C54 1.427(4) . ?
C40 C44 1.426(4) . ?
C40 C41 1.426(4) . ?
C41 C42 1.399(4) . ?
C41 H41 0.9500 . ?
C44 C43 1.409(4) . ?
C44 H44 0.9500 . ?
C51 C52 1.404(4) . ?
C51 H51 0.9500 . ?
C42 C43 1.401(4) . ?
C42 H42 0.9500 . ?
C43 H43 0.9500 . ?
C53 C54 1.415(4) . ?
C53 C52 1.415(5) . ?
C53 H53 0.9500 . ?
C54 H54 0.9500 . ?
C32 H32A 0.9800 . ?
C32 H32B 0.9800 . ?
C32 H32C 0.9800 . ?
C52 H52 0.9500 . ?
C45 C49 1.393(4) . ?
C45 C46 1.402(4) . ?
C45 H45 0.9500 . ?
C31 H31A 0.9800 . ?
C31 H31B 0.9800 . ?
C31 H31C 0.9800 . ?
C30 H30A 0.9800 . ?
C30 H30B 0.9800 . ?
C30 H30C 0.9800 . ?
C48 C47 1.393(4) . ?
C48 C49 1.409(4) . ?
C48 H48 0.9500 . ?
C59 C58 1.397(4) . ?
C59 C55 1.399(5) . ?
C59 H59 0.9500 . ?
C57 C58 1.403(5) . ?
C57 C56 1.406(5) . ?
C57 H57 0.9500 . ?
C47 C46 1.406(4) . ?
C47 H47 0.9500 . ?
C49 H49 0.9500 . ?
C46 H46 0.9500 . ?
C11 H11A 0.9800 . ?
C11 H11B 0.9800 . ?
C11 H11C 0.9800 . ?
C22 H22A 0.9800 . ?
C22 H22B 0.9800 . ?
C22 H22C 0.9800 . ?
C55 C56 1.397(4) . ?
C55 H55 0.9500 . ?
C10 H10A 0.9800 . ?
C10 H10B 0.9800 . ?
C10 H10C 0.9800 . ?
C58 H58 0.9500 . ?
C56 H56 0.9500 . ?
C20 H20A 0.9800 . ?
C20 H20B 0.9800 . ?
C20 H20C 0.9800 . ?
C21 H21A 0.9800 . ?
C21 H21B 0.9800 . ?
C21 H21C 0.9800 . ?
C12 H12A 0.9800 . ?
C12 H12B 0.9800 . ?
C12 H12C 0.9800 . ?

loop_
_geom_angle_atom_site_label_1
_geom_angle_atom_site_label_2
_geom_angle_atom_site_label_3
_geom_angle
_geom_angle_site_symmetry_1
_geom_angle_site_symmetry_3
_geom_angle_publ_flag
C41 Ti1 C40 35.74(9) . . ?
C41 Ti1 C47 99.59(11) . . ?
C40 Ti1 C47 135.18(11) . . ?
C41 Ti1 C44 57.46(10) . . ?
C40 Ti1 C44 35.65(10) . . ?
C47 Ti1 C44 132.66(10) . . ?
C41 Ti1 C46 99.16(11) . . ?
C40 Ti1 C46 128.67(11) . . ?
C47 Ti1 C46 35.02(10) . . ?
C44 Ti1 C46 155.03(10) . . ?
C41 Ti1 C48 129.06(11) . . ?
C40 Ti1 C48 157.25(11) . . ?
C47 Ti1 C48 34.62(11) . . ?
C44 Ti1 C48 127.76(11) . . ?
C46 Ti1 C48 57.95(11) . . ?
C41 Ti1 C45 128.63(11) . . ?
C40 Ti1 C45 142.47(11) . . ?
C47 Ti1 C45 57.58(10) . . ?
C44 Ti1 C45 169.26(10) . . ?
C46 Ti1 C45 34.68(9) . . ?
C48 Ti1 C45 57.46(11) . . ?
C41 Ti1 C49 155.55(10) . . ?
C40 Ti1 C49 166.70(10) . . ?
C47 Ti1 C49 57.48(11) . . ?
C44 Ti1 C49 143.45(11) . . ?
C46 Ti1 C49 57.54(11) . . ?
C48 Ti1 C49 34.70(11) . . ?
C45 Ti1 C49 34.21(11) . . ?
C41 Ti1 C43 57.74(11) . . ?
C40 Ti1 C43 59.65(10) . . ?
C47 Ti1 C43 98.15(11) . . ?
C44 Ti1 C43 34.72(9) . . ?
C46 Ti1 C43 127.73(10) . . ?
C48 Ti1 C43 98.49(11) . . ?
C45 Ti1 C43 154.49(10) . . ?
C49 Ti1 C43 128.37(12) . . ?
C41 Ti1 C42 34.53(10) . . ?
C40 Ti1 C42 58.98(10) . . ?
C47 Ti1 C42 80.70(11) . . ?
C44 Ti1 C42 56.79(10) . . ?
C46 Ti1 C42 99.33(10) . . ?
C48 Ti1 C42 99.74(11) . . ?
C45 Ti1 C42 133.72(10) . . ?
C49 Ti1 C42 134.10(11) . . ?
C43 Ti1 C42 34.14(10) . . ?
C41 Ti1 Al1 68.61(7) . . ?
C40 Ti1 Al1 41.75(7) . . ?
C47 Ti1 Al1 149.37(9) . . ?
C44 Ti1 Al1 65.97(7) . . ?
C46 Ti1 Al1 116.59(8) . . ?
C48 Ti1 Al1 160.69(9) . . ?
C45 Ti1 Al1 106.69(8) . . ?
C49 Ti1 Al1 125.99(8) . . ?
C43 Ti1 Al1 98.51(7) . . ?
C42 Ti1 Al1 99.47(7) . . ?
C41 Ti1 Ti2 109.04(7) . . ?
C40 Ti1 Ti2 76.05(7) . . ?
C47 Ti1 Ti2 139.93(9) . . ?
C44 Ti1 Ti2 53.95(7) . . ?
C46 Ti1 Ti2 150.96(8) . . ?
C48 Ti1 Ti2 106.15(8) . . ?
C45 Ti1 Ti2 116.86(7) . . ?
C49 Ti1 Ti2 95.11(8) . . ?
C43 Ti1 Ti2 75.50(7) . . ?
C42 Ti1 Ti2 107.77(8) . . ?
Al1 Ti1 Ti2 69.56(2) . . ?
C41 Ti1 H1 131.7(8) . . ?
C40 Ti1 H1 97.5(8) . . ?
C47 Ti1 H1 123.9(8) . . ?
C44 Ti1 H1 76.6(8) . . ?
C46 Ti1 H1 128.1(8) . . ?
C48 Ti1 H1 89.5(8) . . ?
C45 Ti1 H1 94.8(8) . . ?
C49 Ti1 H1 72.6(8) . . ?
C43 Ti1 H1 93.2(8) . . ?
C42 Ti1 H1 127.2(8) . . ?
Al1 Ti1 H1 80.5(8) . . ?
Ti2 Ti1 H1 22.9(7) . . ?
C41 Ti1 H2 92.2(8) . . ?
C40 Ti1 H2 76.0(8) . . ?
C47 Ti1 H2 121.7(8) . . ?
C44 Ti1 H2 101.5(8) . . ?
C46 Ti1 H2 86.9(8) . . ?
C48 Ti1 H2 126.6(8) . . ?
C45 Ti1 H2 70.7(8) . . ?
C49 Ti1 H2 93.6(8) . . ?
C43 Ti1 H2 134.5(8) . . ?
C42 Ti1 H2 126.7(8) . . ?
Al1 Ti1 H2 36.1(8) . . ?
Ti2 Ti1 H2 85.3(8) . . ?
H1 Ti1 H2 82.5(11) . . ?
C54 Ti2 C50 35.78(10) . . ?
C54 Ti2 C56 148.57(11) . . ?
C50 Ti2 C56 150.47(12) . . ?
C54 Ti2 C51 57.98(11) . . ?
C50 Ti2 C51 35.40(10) . . ?
C56 Ti2 C51 115.24(12) . . ?
C54 Ti2 C55 157.88(13) . . ?
C50 Ti2 C55 161.53(11) . . ?
C56 Ti2 C55 34.76(11) . . ?
C51 Ti2 C55 143.41(12) . . ?
C54 Ti2 C57 115.28(11) . . ?
C50 Ti2 C57 139.25(10) . . ?
C56 Ti2 C57 35.01(11) . . ?
C51 Ti2 C57 112.70(11) . . ?
C55 Ti2 C57 57.53(11) . . ?
C54 Ti2 C53 35.25(10) . . ?
C50 Ti2 C53 59.58(10) . . ?
C56 Ti2 C53 113.50(12) . . ?
C51 Ti2 C53 57.97(11) . . ?
C55 Ti2 C53 138.82(11) . . ?
C57 Ti2 C53 82.53(11) . . ?
C54 Ti2 C52 58.30(11) . . ?
C50 Ti2 C52 59.32(10) . . ?
C56 Ti2 C52 97.86(12) . . ?
C51 Ti2 C52 34.81(10) . . ?
C55 Ti2 C52 132.56(11) . . ?
C57 Ti2 C52 81.30(11) . . ?
C53 Ti2 C52 34.94(11) . . ?
C54 Ti2 C59 123.44(12) . . ?
C50 Ti2 C59 151.92(12) . . ?
C56 Ti2 C59 57.52(13) . . ?
C51 Ti2 C59 169.65(11) . . ?
C55 Ti2 C59 34.44(11) . . ?
C57 Ti2 C59 57.00(12) . . ?
C53 Ti2 C59 116.35(12) . . ?
C52 Ti2 C59 135.44(11) . . ?
C54 Ti2 C58 104.05(12) . . ?
C50 Ti2 C58 139.69(11) . . ?
C56 Ti2 C58 57.92(13) . . ?
C51 Ti2 C58 136.75(10) . . ?
C55 Ti2 C58 57.39(12) . . ?
C57 Ti2 C58 34.53(11) . . ?
C53 Ti2 C58 84.48(11) . . ?
C52 Ti2 C58 101.99(11) . . ?
C59 Ti2 C58 34.13(10) . . ?
C54 Ti2 C44 87.26(9) . . ?
C50 Ti2 C44 80.05(9) . . ?
C56 Ti2 C44 121.49(11) . . ?
C51 Ti2 C44 110.06(10) . . ?
C55 Ti2 C44 87.58(10) . . ?
C57 Ti2 C44 137.24(11) . . ?
C53 Ti2 C44 121.31(10) . . ?
C52 Ti2 C44 139.23(10) . . ?
C59 Ti2 C44 80.25(10) . . ?
C58 Ti2 C44 107.55(11) . . ?
C54 Ti2 Ti1 109.09(8) . . ?
C50 Ti2 Ti1 80.04(7) . . ?
C56 Ti2 Ti1 101.12(9) . . ?
C51 Ti2 Ti1 89.27(7) . . ?
C55 Ti2 Ti1 81.53(8) . . ?
C57 Ti2 Ti1 135.61(9) . . ?
C53 Ti2 Ti1 139.62(8) . . ?
C52 Ti2 Ti1 123.15(8) . . ?
C59 Ti2 Ti1 99.26(8) . . ?
C58 Ti2 Ti1 133.33(8) . . ?
C44 Ti2 Ti1 44.29(6) . . ?
C54 Ti2 H1 120.5(8) . . ?
C50 Ti2 H1 86.0(8) . . ?
C56 Ti2 H1 85.5(8) . . ?
C51 Ti2 H1 81.8(7) . . ?
C55 Ti2 H1 76.5(7) . . ?
C57 Ti2 H1 120.2(8) . . ?
C53 Ti2 H1 139.6(7) . . ?
C52 Ti2 H1 110.8(7) . . ?
C59 Ti2 H1 104.0(7) . . ?
C58 Ti2 H1 133.8(7) . . ?
C44 Ti2 H1 66.1(7) . . ?
Ti1 Ti2 H1 22.1(7) . . ?
C32 Si30 C31 106.23(13) . . ?
C32 Si30 C1 112.61(13) . . ?
C31 Si30 C1 114.75(14) . . ?
C32 Si30 C30 105.19(14) . . ?
C31 Si30 C30 105.15(15) . . ?
C1 Si30 C30 112.15(14) . . ?
C21 Si20 C22 104.63(16) . . ?
C21 Si20 C1 114.29(14) . . ?
C22 Si20 C1 113.02(14) . . ?
C21 Si20 C20 105.31(16) . . ?
C22 Si20 C20 104.91(16) . . ?
C1 Si20 C20 113.74(14) . . ?
C40 Al1 C50 104.22(12) . . ?
C40 Al1 C1 123.21(12) . . ?
C50 Al1 C1 122.00(11) . . ?
C40 Al1 Ti1 51.24(8) . . ?
C50 Al1 Ti1 94.17(8) . . ?
C1 Al1 Ti1 140.55(9) . . ?
C40 Al1 H2 86.6(8) . . ?
C50 Al1 H2 98.2(8) . . ?
C1 Al1 H2 114.6(8) . . ?
Ti1 Al1 H2 37.5(8) . . ?
C10 Si10 C12 103.20(16) . . ?
C10 Si10 C11 104.24(15) . . ?
C12 Si10 C11 107.49(16) . . ?
C10 Si10 C1 115.28(14) . . ?
C12 Si10 C1 112.04(14) . . ?
C11 Si10 C1 113.67(14) . . ?
Si10 C1 Si30 111.85(14) . . ?
Si10 C1 Si20 109.80(15) . . ?
Si30 C1 Si20 110.39(14) . . ?
Si10 C1 Al1 111.23(14) . . ?
Si30 C1 Al1 104.58(14) . . ?
Si20 C1 Al1 108.86(13) . . ?
C51 C50 C54 104.8(3) . . ?
C51 C50 Al1 124.0(2) . . ?
C54 C50 Al1 130.3(2) . . ?
C51 C50 Ti2 72.50(16) . . ?
C54 C50 Ti2 71.71(17) . . ?
Al1 C50 Ti2 112.32(11) . . ?
C44 C40 C41 103.4(2) . . ?
C44 C40 Al1 118.21(19) . . ?
C41 C40 Al1 124.9(2) . . ?
C44 C40 Ti1 72.55(17) . . ?
C41 C40 Ti1 72.09(16) . . ?
Al1 C40 Ti1 87.01(11) . . ?
C42 C41 C40 110.4(3) . . ?
C42 C41 Ti1 75.20(17) . . ?
C40 C41 Ti1 72.17(16) . . ?
C42 C41 H41 124.8 . . ?
C40 C41 H41 124.8 . . ?
Ti1 C41 H41 119.5 . . ?
C43 C44 C40 111.5(3) . . ?
C43 C44 Ti1 74.66(17) . . ?
C40 C44 Ti1 71.80(17) . . ?
C43 C44 Ti2 116.5(2) . . ?
C40 C44 Ti2 115.37(18) . . ?
Ti1 C44 Ti2 81.76(9) . . ?
C43 C44 H44 124.3 . . ?
C40 C44 H44 124.3 . . ?
Ti1 C44 H44 120.8 . . ?
Ti2 C44 H44 39.1 . . ?
C52 C51 C50 110.7(3) . . ?
C52 C51 Ti2 73.67(17) . . ?
C50 C51 Ti2 72.10(16) . . ?
C52 C51 H51 124.7 . . ?
C50 C51 H51 124.7 . . ?
Ti2 C51 H51 121.2 . . ?
C41 C42 C43 108.7(3) . . ?
C41 C42 Ti1 70.27(16) . . ?
C43 C42 Ti1 72.92(17) . . ?
C41 C42 H42 125.7 . . ?
C43 C42 H42 125.7 . . ?
Ti1 C42 H42 122.8 . . ?
C42 C43 C44 106.1(3) . . ?
C42 C43 Ti1 72.94(17) . . ?
C44 C43 Ti1 70.62(17) . . ?
C42 C43 H43 127.0 . . ?
C44 C43 H43 127.0 . . ?
Ti1 C43 H43 121.3 . . ?
C54 C53 C52 107.3(3) . . ?
C54 C53 Ti2 71.03(16) . . ?
C52 C53 Ti2 72.86(16) . . ?
C54 C53 H53 126.3 . . ?
C52 C53 H53 126.3 . . ?
Ti2 C53 H53 121.5 . . ?
C53 C54 C50 109.8(3) . . ?
C53 C54 Ti2 73.72(17) . . ?
C50 C54 Ti2 72.51(16) . . ?
C53 C54 H54 125.1 . . ?
C50 C54 H54 125.1 . . ?
Ti2 C54 H54 120.4 . . ?
Si30 C32 H32A 109.5 . . ?
Si30 C32 H32B 109.5 . . ?
H32A C32 H32B 109.5 . . ?
Si30 C32 H32C 109.5 . . ?
H32A C32 H32C 109.5 . . ?
H32B C32 H32C 109.5 . . ?
C51 C52 C53 107.3(3) . . ?
C51 C52 Ti2 71.52(16) . . ?
C53 C52 Ti2 72.21(16) . . ?
C51 C52 H52 126.3 . . ?
C53 C52 H52 126.3 . . ?
Ti2 C52 H52 121.7 . . ?
C49 C45 C46 108.5(3) . . ?
C49 C45 Ti1 73.30(18) . . ?
C46 C45 Ti1 71.81(18) . . ?
C49 C45 H45 125.7 . . ?
C46 C45 H45 125.7 . . ?
Ti1 C45 H45 120.9 . . ?
Si30 C31 H31A 109.5 . . ?
Si30 C31 H31B 109.5 . . ?
H31A C31 H31B 109.5 . . ?
Si30 C31 H31C 109.5 . . ?
H31A C31 H31C 109.5 . . ?
H31B C31 H31C 109.5 . . ?
Si30 C30 H30A 109.5 . . ?
Si30 C30 H30B 109.5 . . ?
H30A C30 H30B 109.5 . . ?
Si30 C30 H30C 109.5 . . ?
H30A C30 H30C 109.5 . . ?
H30B C30 H30C 109.5 . . ?
C47 C48 C49 107.7(3) . . ?
C47 C48 Ti1 71.99(18) . . ?
C49 C48 Ti1 73.56(18) . . ?
C47 C48 H48 126.1 . . ?
C49 C48 H48 126.1 . . ?
Ti1 C48 H48 120.1 . . ?
C58 C59 C55 108.5(3) . . ?
C58 C59 Ti2 72.98(19) . . ?
C55 C59 Ti2 71.44(18) . . ?
C58 C59 H59 125.8 . . ?
C55 C59 H59 125.8 . . ?
Ti2 C59 H59 121.5 . . ?
C58 C57 C56 108.6(3) . . ?
C58 C57 Ti2 74.11(19) . . ?
C56 C57 Ti2 71.89(19) . . ?
C58 C57 H57 125.7 . . ?
C56 C57 H57 125.7 . . ?
Ti2 C57 H57 120.1 . . ?
C48 C47 C46 108.5(3) . . ?
C48 C47 Ti1 73.39(17) . . ?
C46 C47 Ti1 72.84(16) . . ?
C48 C47 H47 125.7 . . ?
C46 C47 H47 125.7 . . ?
Ti1 C47 H47 119.8 . . ?
C45 C49 C48 107.9(3) . . ?
C45 C49 Ti1 72.49(18) . . ?
C48 C49 Ti1 71.74(18) . . ?
C45 C49 H49 126.0 . . ?
C48 C49 H49 126.0 . . ?
Ti1 C49 H49 121.5 . . ?
C45 C46 C47 107.3(3) . . ?
C45 C46 Ti1 73.51(17) . . ?
C47 C46 Ti1 72.14(17) . . ?
C45 C46 H46 126.4 . . ?
C47 C46 H46 126.4 . . ?
Ti1 C46 H46 119.9 . . ?
Si10 C11 H11A 109.5 . . ?
Si10 C11 H11B 109.5 . . ?
H11A C11 H11B 109.5 . . ?
Si10 C11 H11C 109.5 . . ?
H11A C11 H11C 109.5 . . ?
H11B C11 H11C 109.5 . . ?
Si20 C22 H22A 109.5 . . ?
Si20 C22 H22B 109.5 . . ?
H22A C22 H22B 109.5 . . ?
Si20 C22 H22C 109.5 . . ?
H22A C22 H22C 109.5 . . ?
H22B C22 H22C 109.5 . . ?
C56 C55 C59 108.3(3) . . ?
C56 C55 Ti2 72.01(18) . . ?
C59 C55 Ti2 74.11(18) . . ?
C56 C55 H55 125.8 . . ?
C59 C55 H55 125.8 . . ?
Ti2 C55 H55 119.8 . . ?
Si10 C10 H10A 109.5 . . ?
Si10 C10 H10B 109.5 . . ?
H10A C10 H10B 109.5 . . ?
Si10 C10 H10C 109.5 . . ?
H10A C10 H10C 109.5 . . ?
H10B C10 H10C 109.5 . . ?
C59 C58 C57 107.3(3) . . ?
C59 C58 Ti2 72.89(19) . . ?
C57 C58 Ti2 71.36(19) . . ?
C59 C58 H58 126.4 . . ?
C57 C58 H58 126.4 . . ?
Ti2 C58 H58 121.2 . . ?
C55 C56 C57 107.3(3) . . ?
C55 C56 Ti2 73.23(19) . . ?
C57 C56 Ti2 73.10(19) . . ?
C55 C56 H56 126.3 . . ?
C57 C56 H56 126.3 . . ?
Ti2 C56 H56 119.3 . . ?
Si20 C20 H20A 109.5 . . ?
Si20 C20 H20B 109.5 . . ?
H20A C20 H20B 109.5 . . ?
Si20 C20 H20C 109.5 . . ?
H20A C20 H20C 109.5 . . ?
H20B C20 H20C 109.5 . . ?
Si20 C21 H21A 109.5 . . ?
Si20 C21 H21B 109.5 . . ?
H21A C21 H21B 109.5 . . ?
Si20 C21 H21C 109.5 . . ?
H21A C21 H21C 109.5 . . ?
H21B C21 H21C 109.5 . . ?
Si10 C12 H12A 109.5 . . ?
Si10 C12 H12B 109.5 . . ?
H12A C12 H12B 109.5 . . ?
Si10 C12 H12C 109.5 . . ?
H12A C12 H12C 109.5 . . ?
H12B C12 H12C 109.5 . . ?

_refine_diff_density_max         0.937
_refine_diff_density_min         -0.409
_refine_diff_density_rms         0.087

_shelx_res_file                  
;

    shelx.res created by SHELXL-2014/7

TITL shelxt_a.res in P2(1)/c
CELL  0.71073  13.9593  26.8120   9.5669   90.000   90.391   90.000
ZERR     4.00   0.0011   0.0022   0.0006    0.000    0.004    0.000
LATT   1
SYMM  - X, 1/2 + Y, 1/2 - Z
SFAC  C    H    AL   SI   TI
UNIT  120 188 4 12 8
MERG   2
ABIN
FMAP   2
PLAN   20
SIZE     0.100   0.400   0.600
ACTA
BOND   $H
L.S.  10
TEMP  -168.75
WGHT    0.061600
FVAR       0.12457
TI1   5    0.554538    0.355090    0.527113    11.00000    0.01963    0.02651 =
         0.01111    0.00103   -0.00025   -0.00311
TI2   5    0.425072    0.401377    0.266982    11.00000    0.01600    0.03166 =
         0.01460    0.00262   -0.00129   -0.00501
SI30  4    0.857690    0.466013    0.295146    11.00000    0.02055    0.04125 =
         0.01444    0.00011   -0.00207   -0.01251
SI20  4    0.830410    0.387289    0.060497    11.00000    0.02337    0.04929 =
         0.01625   -0.00615    0.00172   -0.01252
AL1   3    0.681132    0.397046    0.307362    11.00000    0.01620    0.03215 =
         0.01248    0.00042   -0.00192   -0.00608
SI10  4    0.892825    0.352819    0.355454    11.00000    0.01694    0.04505 =
         0.02738    0.00462   -0.00071   -0.00303
C1    1    0.819906    0.399918    0.254102    11.00000    0.01401    0.03514 =
         0.01540   -0.00044   -0.00100   -0.00721
C50   1    0.576254    0.402872    0.165802    11.00000    0.01904    0.02983 =
         0.01172    0.00031    0.00408   -0.00541
C40   1    0.629136    0.430328    0.475905    11.00000    0.02204    0.02352 =
         0.01881    0.00060   -0.00362   -0.00985
C41   1    0.653059    0.417390    0.616460    11.00000    0.02080    0.03413 =
         0.01586   -0.00240   -0.00540   -0.00771
AFIX  43
H41   2    0.715605    0.409121    0.648631    11.00000   -1.20000
AFIX   0
C44   1    0.528627    0.439529    0.481324    11.00000    0.02382    0.02679 =
         0.01581   -0.00038   -0.00247   -0.00552
AFIX  43
H44   2    0.490832    0.449783    0.403529    11.00000   -1.20000
AFIX   0
C51   1    0.526045    0.361599    0.108758    11.00000    0.02007    0.03652 =
         0.01530   -0.00271    0.00081   -0.00291
AFIX  43
H51   2    0.544094    0.327713    0.121108    11.00000   -1.20000
AFIX   0
C42   1    0.571346    0.418606    0.700227    11.00000    0.02941    0.03029 =
         0.01261   -0.00417    0.00243   -0.00383
AFIX  43
H42   2    0.569669    0.411816    0.797640    11.00000   -1.20000
AFIX   0
C43   1    0.492418    0.431499    0.616591    11.00000    0.02351    0.02830 =
         0.02036   -0.00220    0.00291   -0.00387
AFIX  43
H43   2    0.427610    0.434268    0.645249    11.00000   -1.20000
AFIX   0
C53   1    0.444687    0.430417    0.036912    11.00000    0.01604    0.05557 =
         0.01774    0.01326   -0.00547   -0.00450
AFIX  43
H53   2    0.398809    0.451693   -0.006256    11.00000   -1.20000
AFIX   0
C54   1    0.524385    0.445596    0.118525    11.00000    0.02616    0.03505 =
         0.01921    0.00396    0.00191   -0.01215
AFIX  43
H54   2    0.540909    0.479208    0.138828    11.00000   -1.20000
AFIX   0
C32   1    0.878157    0.476541    0.487345    11.00000    0.02784    0.04356 =
         0.01833   -0.00538   -0.00095   -0.01368
AFIX 137
H32A  2    0.820843    0.466627    0.539003    11.00000   -1.50000
H32B  2    0.891382    0.511939    0.504181    11.00000   -1.50000
H32C  2    0.932912    0.456545    0.519028    11.00000   -1.50000
AFIX   0
C52   1    0.445940    0.377688    0.031467    11.00000    0.01915    0.05128 =
         0.01425   -0.00327   -0.00098   -0.01160
AFIX  43
H52   2    0.400928    0.357000   -0.015733    11.00000   -1.20000
AFIX   0
C45   1    0.579366    0.267918    0.527512    11.00000    0.04104    0.02750 =
         0.01915    0.00369    0.00557    0.00096
AFIX  43
H45   2    0.616514    0.252383    0.456979    11.00000   -1.20000
AFIX   0
C31   1    0.970170    0.487006    0.205451    11.00000    0.02728    0.05504 =
         0.01824    0.00001   -0.00095   -0.02001
AFIX 137
H31A  2    1.023021    0.464638    0.230811    11.00000   -1.50000
H31B  2    0.985828    0.521075    0.234840    11.00000   -1.50000
H31C  2    0.960273    0.486244    0.103961    11.00000   -1.50000
AFIX   0
C30   1    0.763287    0.513040    0.242403    11.00000    0.03180    0.03953 =
         0.02545    0.00058   -0.00247   -0.01259
AFIX 137
H30A  2    0.761260    0.515882    0.140299    11.00000   -1.50000
H30B  2    0.779010    0.545566    0.283270    11.00000   -1.50000
H30C  2    0.700643    0.502057    0.276290    11.00000   -1.50000
AFIX   0
C48   1    0.453743    0.299684    0.646895    11.00000    0.02061    0.03485 =
         0.04256    0.01782    0.00987   -0.00104
AFIX  43
H48   2    0.390701    0.309588    0.671354    11.00000   -1.20000
AFIX   0
C59   1    0.299996    0.438878    0.398114    11.00000    0.02085    0.05656 =
         0.03029   -0.00588    0.00221    0.00617
AFIX  43
H59   2    0.312595    0.464727    0.463619    11.00000   -1.20000
AFIX   0
C57   1    0.263489    0.398025    0.198723    11.00000    0.01515    0.07103 =
         0.02986    0.00047   -0.00257   -0.00601
AFIX  43
H57   2    0.246843    0.391242    0.104168    11.00000   -1.20000
AFIX   0
C47   1    0.536191    0.306582    0.727470    11.00000    0.04911    0.03207 =
         0.01854    0.00518    0.00660   -0.00005
AFIX  43
H47   2    0.538908    0.321839    0.817033    11.00000   -1.20000
AFIX   0
C49   1    0.480638    0.275388    0.522637    11.00000    0.03611    0.02813 =
         0.03193    0.01059   -0.01142   -0.01130
AFIX  43
H49   2    0.438842    0.265794    0.448610    11.00000   -1.20000
AFIX   0
C46   1    0.614697    0.287173    0.653976    11.00000    0.02511    0.03378 =
         0.01989    0.00779   -0.00614   -0.00178
AFIX  43
H46   2    0.679629    0.287117    0.684369    11.00000   -1.20000
AFIX   0
C11   1    1.025276    0.366224    0.356569    11.00000    0.02509    0.05677 =
         0.03867    0.00642    0.00280   -0.00008
AFIX 137
H11A  2    1.047998    0.369030    0.260192    11.00000   -1.50000
H11B  2    1.059308    0.339015    0.403950    11.00000   -1.50000
H11C  2    1.037436    0.397600    0.406145    11.00000   -1.50000
AFIX   0
C22   1    0.789353    0.440910   -0.050164    11.00000    0.03519    0.06507 =
         0.01094    0.00140   -0.00180   -0.01376
AFIX 137
H22A  2    0.721468    0.447517   -0.032414    11.00000   -1.50000
H22B  2    0.797969    0.432656   -0.149073    11.00000   -1.50000
H22C  2    0.827138    0.470614   -0.026907    11.00000   -1.50000
AFIX   0
C55   1    0.301111    0.387698    0.426780    11.00000    0.01695    0.06483 =
         0.02489    0.00965    0.00290   -0.00602
AFIX  43
H55   2    0.314906    0.372891    0.514857    11.00000   -1.20000
AFIX   0
C10   1    0.861594    0.346739    0.544912    11.00000    0.02402    0.05329 =
         0.02950    0.01251   -0.00063   -0.00152
AFIX 137
H10A  2    0.876817    0.377955    0.593503    11.00000   -1.50000
H10B  2    0.898617    0.319412    0.586625    11.00000   -1.50000
H10C  2    0.793018    0.339672    0.553674    11.00000   -1.50000
AFIX   0
C58   1    0.277227    0.445545    0.256908    11.00000    0.01937    0.05550 =
         0.03515    0.00983    0.00197    0.00670
AFIX  43
H58   2    0.272016    0.476503    0.209161    11.00000   -1.20000
AFIX   0
C56   1    0.278478    0.362111    0.303758    11.00000    0.01556    0.04800 =
         0.05912    0.00064    0.00711   -0.01004
AFIX  43
H56   2    0.274030    0.326961    0.293018    11.00000   -1.20000
AFIX   0
C20   1    0.756685    0.332188   -0.001807    11.00000    0.03014    0.05945 =
         0.03297   -0.01704    0.00341   -0.01068
AFIX 137
H20A  2    0.693847    0.343881   -0.034256    11.00000   -1.50000
H20B  2    0.748256    0.308621    0.075439    11.00000   -1.50000
H20C  2    0.789813    0.315555   -0.078833    11.00000   -1.50000
AFIX   0
C21   1    0.955237    0.374298    0.000806    11.00000    0.03680    0.06531 =
         0.02694   -0.01295    0.00607   -0.01563
AFIX 137
H21A  2    0.955512    0.370430   -0.101052    11.00000   -1.50000
H21B  2    0.978552    0.343540    0.044686    11.00000   -1.50000
H21C  2    0.997060    0.402118    0.027503    11.00000   -1.50000
AFIX   0
C12   1    0.875842    0.287692    0.286594    11.00000    0.03207    0.04411 =
         0.05176    0.00440    0.00208    0.00188
AFIX 137
H12A  2    0.807435    0.279475    0.285389    11.00000   -1.50000
H12B  2    0.910109    0.264077    0.347043    11.00000   -1.50000
H12C  2    0.901134    0.285590    0.191470    11.00000   -1.50000
AFIX   0
H1    2    0.474333    0.354357    0.384761    11.00000    0.01239
H2    2    0.644007    0.338365    0.387443    11.00000    0.02603
HKLF    4

REM  shelxt_a.res in P2(1)/c
REM R1 =  0.0484 for    4418 Fo > 4sig(Fo)  and  0.0745 for all    6541 data
REM    342 parameters refined using      0 restraints

END

WGHT      0.0615      0.0000

REM Highest difference peak  0.937,  deepest hole -0.409,  1-sigma level  0.087
Q1    1   0.8845  0.3529  0.4358  11.00000  0.05    0.45
Q2    1   0.7578  0.3806  0.2822  11.00000  0.05    0.43
Q3    1   0.8869  0.3221  0.3407  11.00000  0.05    0.42
Q4    1   0.9634  0.3667  0.3262  11.00000  0.05    0.41
Q5    1   0.9003  0.3886  0.0648  11.00000  0.05    0.40
Q6    1   1.0372  0.3573  0.3232  11.00000  0.05    0.39
Q7    1   0.8243  0.3964  0.1569  11.00000  0.05    0.38
Q8    1   0.9548  0.3555 -0.0168  11.00000  0.05    0.38
Q9    1   0.8844  0.4587  0.3973  11.00000  0.05    0.37
Q10   1   0.3659  0.4238  0.2724  11.00000  0.05    0.37
Q11   1   0.8313  0.4296  0.2940  11.00000  0.05    0.36
Q12   1   0.9636  0.3812 -0.0552  11.00000  0.05    0.36
Q13   1   1.0812  0.3971  0.4116  11.00000  0.05    0.35
Q14   1   0.8296  0.3680  0.3389  11.00000  0.05    0.34
Q15   1   0.4986  0.3790  0.5464  11.00000  0.05    0.34
Q16   1   0.4421  0.4375  0.2668  11.00000  0.05    0.33
Q17   1   0.9562  0.5006  0.2186  11.00000  0.05    0.33
Q18   1   0.3650  0.3778  0.2755  11.00000  0.05    0.32
Q19   1   0.2937  0.4297  0.2211  11.00000  0.05    0.32
Q20   1   0.6117  0.3301  0.5155  11.00000  0.05    0.31
;
_shelx_res_checksum              47937

_shelx_fab_file                  
;
    1    0    0     69.85      0.00
    2    0    0    -48.91      0.00
    3    0    0    -74.37      0.00
    4    0    0    -24.91      0.00
    5    0    0     17.24      0.00
    6    0    0     22.50      0.00
    7    0    0      7.36      0.00
    8    0    0     -3.27      0.00
    9    0    0     -3.05      0.00
   10    0    0     -0.84      0.00
   11    0    0     -1.10      0.00
   12    0    0     -2.36      0.00
   13    0    0     -0.90      0.00
   14    0    0      3.09      0.00
   15    0    0      2.90      0.00
   16    0    0     -0.96      0.00
    1    1    0   -106.05      0.00
    2    1    0    -87.64      0.00
    3    1    0     -2.43      0.00
    4    1    0     39.88      0.00
    5    1    0     26.16      0.00
    6    1    0     -0.88      0.00
    7    1    0    -11.90      0.00
    8    1    0     -6.94      0.00
    9    1    0     -1.10      0.00
   10    1    0     -0.31      0.00
   11    1    0     -0.83      0.00
   12    1    0      0.51      0.00
   13    1    0      3.24      0.00
   14    1    0      2.33      0.00
   15    1    0     -1.98      0.00
   16    1    0     -2.64      0.00
    0    2    0   -107.33      0.00
    1    2    0    -51.18      0.00
    2    2    0     38.43      0.00
    3    2    0     57.38      0.00
    4    2    0     18.79      0.00
    5    2    0    -13.85      0.00
    6    2    0    -17.57      0.00
    7    2    0     -5.94      0.00
    8    2    0      2.15      0.00
    9    2    0      2.22      0.00
   10    2    0      0.77      0.00
   11    2    0      1.23      0.00
   12    2    0      2.29      0.00
   13    2    0      0.75      0.00
   14    2    0     -3.02      0.00
   15    2    0     -3.29      0.00
   16    2    0      0.08      0.00
    1    3    0     58.83      0.00
    2    3    0     48.13      0.00
    3    3    0     -0.62      0.00
    4    3    0    -24.62      0.00
    5    3    0    -15.77      0.00
    6    3    0      0.05      0.00
    7    3    0      6.22      0.00
    8    3    0      3.85      0.00
    9    3    0      0.98      0.00
   10    3    0      0.58      0.00
   11    3    0      0.56      0.00
   12    3    0     -1.02      0.00
   13    3    0     -3.20      0.00
   14    3    0     -2.42      0.00
   15    3    0      1.13      0.00
   16    3    0      2.62      0.00
    0    4    0     41.99      0.00
    1    4    0     19.69      0.00
    2    4    0    -16.05      0.00
    3    4    0    -23.26      0.00
    4    4    0     -7.00      0.00
    5    4    0      6.05      0.00
    6    4    0      7.06      0.00
    7    4    0      2.83      0.00
    8    4    0      0.10      0.00
    9    4    0     -0.36      0.00
   10    4    0     -0.69      0.00
   11    4    0     -1.63      0.00
   12    4    0     -1.97      0.00
   13    4    0     -0.32      0.00
   14    4    0      2.24      0.00
   15    4    0      2.72      0.00
   16    4    0      0.98      0.00
    1    5    0    -15.29      0.00
    2    5    0    -12.31      0.00
    3    5    0      0.14      0.00
    4    5    0      5.66      0.00
    5    5    0      3.38      0.00
    6    5    0      0.39      0.00
    7    5    0     -0.54      0.00
    8    5    0     -0.78      0.00
    9    5    0     -1.33      0.00
   10    5    0     -1.45      0.00
   11    5    0     -0.37      0.00
   12    5    0      1.36      0.00
   13    5    0      2.20      0.00
   14    5    0      1.37      0.00
   15    5    0      0.08      0.00
   16    5    0     -0.50      0.00
    0    6    0     -7.21      0.00
    1    6    0     -3.93      0.00
    2    6    0      0.64      0.00
    3    6    0      1.13      0.00
    4    6    0      0.17      0.00
    5    6    0      0.16      0.00
    6    6    0      0.05      0.00
    7    6    0     -0.90      0.00
    8    6    0     -1.83      0.00
    9    6    0     -1.19      0.00
   10    6    0      0.77      0.00
   11    6    0      1.90      0.00
   12    6    0      1.18      0.00
   13    6    0     -0.15      0.00
   14    6    0     -0.29      0.00
   15    6    0      0.27      0.00
   16    6    0     -0.36      0.00
    1    7    0      0.57      0.00
    2    7    0      0.22      0.00
    3    7    0      1.14      0.00
    4    7    0      2.01      0.00
    5    7    0      0.62      0.00
    6    7    0     -1.18      0.00
    7    7    0     -1.60      0.00
    8    7    0     -0.29      0.00
    9    7    0      1.72      0.00
   10    7    0      1.83      0.00
   11    7    0      0.04      0.00
   12    7    0     -1.00      0.00
   13    7    0     -0.19      0.00
   14    7    0      0.66      0.00
   15    7    0     -0.80      0.00
   16    7    0     -2.74      0.00
    0    8    0      0.91      0.00
    1    8    0      0.64      0.00
    2    8    0      0.92      0.00
    3    8    0      0.90      0.00
    4    8    0     -0.75      0.00
    5    8    0     -1.34      0.00
    6    8    0     -0.09      0.00
    7    8    0      1.23      0.00
    8    8    0      1.99      0.00
    9    8    0      1.11      0.00
   10    8    0     -0.82      0.00
   11    8    0     -1.08      0.00
   12    8    0      0.17      0.00
   13    8    0      0.48      0.00
   14    8    0     -1.40      0.00
   15    8    0     -3.20      0.00
   16    8    0     -1.31      0.00
    1    9    0     -1.20      0.00
    2    9    0     -1.33      0.00
    3    9    0     -0.87      0.00
    4    9    0      0.80      0.00
    5    9    0      2.49      0.00
    6    9    0      1.97      0.00
    7    9    0      0.57      0.00
    8    9    0     -0.45      0.00
    9    9    0     -1.13      0.00
   10    9    0     -0.43      0.00
   11    9    0      0.64      0.00
   12    9    0      0.13      0.00
   13    9    0     -1.45      0.00
   14    9    0     -2.13      0.00
   15    9    0      0.11      0.00
   16    9    0      3.24      0.00
    0   10    0     -2.31      0.00
    1   10    0     -1.23      0.00
    2   10    0      1.25      0.00
    3   10    0      3.52      0.00
    4   10    0      3.35      0.00
    5   10    0      0.27      0.00
    6   10    0     -2.21      0.00
    7   10    0     -1.82      0.00
    8   10    0     -0.30      0.00
    9   10    0      0.84      0.00
   10   10    0      0.81      0.00
   11   10    0     -0.49      0.00
   12   10    0     -1.32      0.00
   13   10    0     -0.67      0.00
   14   10    0      1.16      0.00
   15   10    0      2.96      0.00
   16   10    0      2.02      0.00
    1   11    0      2.25      0.00
    2   11    0      3.27      0.00
    3   11    0      1.31      0.00
    4   11    0     -2.48      0.00
    5   11    0     -3.94      0.00
    6   11    0     -1.57      0.00
    7   11    0      1.38      0.00
    8   11    0      1.81      0.00
    9   11    0      0.02      0.00
   10   11    0     -1.68      0.00
   11   11    0     -1.35      0.00
   12   11    0      0.31      0.00
   13   11    0      1.36      0.00
   14   11    0      1.53      0.00
   15   11    0      0.68      0.00
    0   12    0      1.21      0.00
    1   12    0      1.13      0.00
    2   12    0     -0.24      0.00
    3   12    0     -2.61      0.00
    4   12    0     -2.81      0.00
    5   12    0     -0.06      0.00
    6   12    0      2.43      0.00
    7   12    0      1.62      0.00
    8   12    0     -1.35      0.00
    9   12    0     -2.64      0.00
   10   12    0     -0.97      0.00
   11   12    0      1.15      0.00
   12   12    0      1.29      0.00
   13   12    0      0.20      0.00
   14   12    0     -0.41      0.00
   15   12    0     -0.73      0.00
    1   13    0      1.16      0.00
    2   13    0      0.07      0.00
    3   13    0     -0.94      0.00
    4   13    0      0.18      0.00
    5   13    0      1.65      0.00
    6   13    0      0.78      0.00
    7   13    0     -1.72      0.00
    8   13    0     -2.10      0.00
    9   13    0      0.36      0.00
   10   13    0      2.18      0.00
   11   13    0      1.40      0.00
   12   13    0     -0.34      0.00
   13   13    0     -0.71      0.00
   14   13    0      0.07      0.00
   15   13    0      0.24      0.00
    0   14    0      4.30      0.00
    1   14    0      1.86      0.00
    2   14    0     -1.86      0.00
    3   14    0     -2.23      0.00
    4   14    0     -0.20      0.00
    5   14    0      0.57      0.00
    6   14    0     -0.58      0.00
    7   14    0     -0.74      0.00
    8   14    0      1.12      0.00
    9   14    0      2.07      0.00
   10   14    0      0.78      0.00
   11   14    0     -0.76      0.00
   12   14    0     -0.71      0.00
   13   14    0      0.61      0.00
   14   14    0      1.14      0.00
   15   14    0      0.23      0.00
    1   15    0     -5.23      0.00
    2   15    0     -4.51      0.00
    3   15    0     -0.14      0.00
    4   15    0      2.28      0.00
    5   15    0      1.38      0.00
    6   15    0      0.00      0.00
    7   15    0      0.20      0.00
    8   15    0      0.60      0.00
    9   15    0     -0.12      0.00
   10   15    0     -0.79      0.00
   11   15    0     -0.33      0.00
   12   15    0      0.81      0.00
   13   15    0      1.24      0.00
   14   15    0      0.12      0.00
    0   16    0     -6.75      0.00
    1   16    0     -3.23      0.00
    2   16    0      2.72      0.00
    3   16    0      4.59      0.00
    4   16    0      2.17      0.00
    5   16    0     -0.84      0.00
    6   16    0     -1.74      0.00
    7   16    0     -0.78      0.00
    8   16    0      0.02      0.00
    9   16    0      0.08      0.00
   10   16    0      0.21      0.00
   11   16    0      0.40      0.00
   12   16    0      0.21      0.00
   13   16    0     -0.66      0.00
   14   16    0     -1.65      0.00
    1   17    0      4.76      0.00
    2   17    0      4.29      0.00
    3   17    0      0.32      0.00
    4   17    0     -2.88      0.00
    5   17    0     -3.20      0.00
    6   17    0     -0.90      0.00
    7   17    0      1.21      0.00
    8   17    0      1.08      0.00
    9   17    0      0.05      0.00
   10   17    0     -0.64      0.00
   11   17    0     -1.09      0.00
   12   17    0     -1.14      0.00
   13   17    0     -1.14      0.00
   14   17    0     -0.97      0.00
    0   18    0      3.98      0.00
    1   18    0      1.88      0.00
    2   18    0     -1.86      0.00
    3   18    0     -3.63      0.00
    4   18    0     -2.49      0.00
    5   18    0      0.64      0.00
    6   18    0      2.78      0.00
    7   18    0      1.65      0.00
    8   18    0     -0.49      0.00
    9   18    0     -1.18      0.00
   10   18    0     -1.01      0.00
   11   18    0     -0.19      0.00
   12   18    0      0.74      0.00
   13   18    0      0.52      0.00
    1   19    0     -2.33      0.00
    2   19    0     -2.57      0.00
    3   19    0     -0.55      0.00
    4   19    0      2.25      0.00
    5   19    0      3.16      0.00
    6   19    0      0.93      0.00
    7   19    0     -1.43      0.00
    8   19    0     -1.34      0.00
    9   19    0     -0.36      0.00
   10   19    0      0.60      0.00
   11   19    0      1.59      0.00
   12   19    0      0.95      0.00
   13   19    0     -0.42      0.00
    0   20    0     -2.09      0.00
    1   20    0     -1.27      0.00
    2   20    0      0.82      0.00
    3   20    0      2.64      0.00
    4   20    0      2.04      0.00
    5   20    0     -0.73      0.00
    6   20    0     -2.30      0.00
    7   20    0     -1.15      0.00
    8   20    0      0.21      0.00
    9   20    0      0.67      0.00
   10   20    0      1.25      0.00
   11   20    0      0.62      0.00
   12   20    0     -1.18      0.00
   13   20    0     -0.91      0.00
    1   21    0      1.72      0.00
    2   21    0      2.26      0.00
    3   21    0      0.56      0.00
    4   21    0     -1.93      0.00
    5   21    0     -2.11      0.00
    6   21    0     -0.01      0.00
    7   21    0      1.20      0.00
    8   21    0      0.92      0.00
    9   21    0      1.02      0.00
   10   21    0      0.61      0.00
   11   21    0     -1.11      0.00
   12   21    0     -1.16      0.00
    0   22    0      2.26      0.00
    1   22    0      1.39      0.00
    2   22    0     -0.75      0.00
    3   22    0     -2.24      0.00
    4   22    0     -1.16      0.00
    5   22    0      1.27      0.00
    6   22    0      1.83      0.00
    7   22    0      0.58      0.00
    8   22    0      0.14      0.00
    9   22    0     -0.05      0.00
   10   22    0     -1.41      0.00
   11   22    0     -1.58      0.00
   12   22    0      0.23      0.00
    1   23    0     -1.75      0.00
    2   23    0     -1.87      0.00
    3   23    0     -0.11      0.00
    4   23    0      1.80      0.00
    5   23    0      1.54      0.00
    6   23    0     -0.40      0.00
    7   23    0     -1.12      0.00
    8   23    0     -0.70      0.00
    9   23    0     -1.16      0.00
   10   23    0     -1.07      0.00
   11   23    0      0.60      0.00
    0   24    0     -1.85      0.00
    1   24    0     -1.00      0.00
    2   24    0      0.60      0.00
    3   24    0      1.44      0.00
    4   24    0      0.68      0.00
    5   24    0     -1.15      0.00
    6   24    0     -1.66      0.00
    7   24    0     -0.42      0.00
    8   24    0      0.11      0.00
    9   24    0      0.09      0.00
   10   24    0      0.97      0.00
   11   24    0      1.13      0.00
    1   25    0      0.75      0.00
    2   25    0      0.68      0.00
    3   25    0     -0.04      0.00
    4   25    0     -1.08      0.00
    5   25    0     -1.23      0.00
    6   25    0      0.20      0.00
    7   25    0      1.01      0.00
    8   25    0      0.28      0.00
    9   25    0     -0.04      0.00
   10   25    0     -0.08      0.00
    0   26    0      0.00      0.00
    1   26    0      0.00      0.00
    2   26    0      0.05      0.00
    3   26    0     -0.08      0.00
    4   26    0     -0.11      0.00
    5   26    0      0.71      0.00
    6   26    0      1.10      0.00
    7   26    0     -0.11      0.00
    8   26    0     -1.03      0.00
    9   26    0     -0.59      0.00
   10   26    0     -0.11      0.00
    1   27    0      0.91      0.00
    2   27    0      0.90      0.00
    3   27    0      0.35      0.00
    4   27    0      0.27      0.00
    5   27    0      0.23      0.00
    6   27    0     -0.72      0.00
    7   27    0     -1.33      0.00
    8   27    0     -0.23      0.00
    9   27    0      0.99      0.00
    0   28    0      1.52      0.00
    1   28    0      0.65      0.00
    2   28    0     -0.74      0.00
    3   28    0     -1.13      0.00
    4   28    0     -0.98      0.00
    5   28    0     -1.25      0.00
    6   28    0     -1.17      0.00
    7   28    0      0.25      0.00
    8   28    0      1.54      0.00
    1   29    0     -1.47      0.00
    2   29    0     -1.27      0.00
    3   29    0     -0.50      0.00
    4   29    0     -0.45      0.00
    5   29    0     -0.15      0.00
    6   29    0      1.23      0.00
    7   29    0      2.09      0.00
    0   30    0     -0.95      0.00
    1   30    0     -0.22      0.00
    2   30    0      0.69      0.00
    3   30    0      0.48      0.00
    4   30    0      0.55      0.00
    5   30    0      1.87      0.00
    6   30    0      2.33      0.00
    1   31    0      0.45      0.00
    2   31    0      0.13      0.00
    3   31    0      0.21      0.00
    4   31    0      1.52      0.00
    0   32    0      0.00      0.00
    1   32    0     -0.04      0.00
    2   32    0      0.21      0.00
  -15    1    1      0.00      0.00
  -14    1    1     -1.04      0.00
  -13    1    1     -0.79      0.00
  -12    1    1     -0.03      0.00
  -11    1    1      0.01      0.00
  -10    1    1     -0.30      0.00
   -9    1    1      0.26      0.00
   -8    1    1      2.46      0.00
   -7    1    1      3.33      0.00
   -6    1    1     -0.84      0.00
   -5    1    1     -7.33      0.00
   -4    1    1     -7.23      0.00
   -3    1    1      6.42      0.00
   -2    1    1     23.23      0.00
   -1    1    1     18.13      0.00
    0    1    1     -8.61      0.00
    1    1    1    -23.19      0.00
    2    1    1    -11.50      0.00
    3    1    1      4.21      0.00
    4    1    1      7.31      0.00
    5    1    1      2.20      0.00
    6    1    1     -2.50      0.00
    7    1    1     -2.62      0.00
    8    1    1     -0.05      0.00
    9    1    1      0.95      0.00
   10    1    1     -0.03      0.00
   11    1    1     -0.98      0.00
   12    1    1     -0.71      0.00
   13    1    1      0.17      0.00
   14    1    1     -0.05      0.00
   15    1    1     -0.66      0.00
   16    1    1      0.10      0.00
  -15    2    1     -2.08      0.00
  -14    2    1     -0.96      0.00
  -13    2    1      1.00      0.00
  -12    2    1      0.95      0.00
  -11    2    1      0.09      0.00
  -10    2    1      0.52      0.00
   -9    2    1      2.32      0.00
   -8    2    1      1.73      0.00
   -7    2    1     -4.52      0.00
   -6    2    1    -10.05      0.00
   -5    2    1     -3.82      0.00
   -4    2    1     15.29      0.00
   -3    2    1     27.93      0.00
   -2    2    1      6.48      0.00
   -1    2    1    -36.30      0.00
    0    2    1    -45.17      0.00
    1    2    1     -8.09      0.00
    2    2    1     22.89      0.00
    3    2    1     18.26      0.00
    4    2    1      0.08      0.00
    5    2    1     -8.56      0.00
    6    2    1     -5.36      0.00
    7    2    1      1.16      0.00
    8    2    1      2.65      0.00
    9    2    1     -0.12      0.00
   10    2    1     -1.78      0.00
   11    2    1     -0.75      0.00
   12    2    1      1.09      0.00
   13    2    1      0.88      0.00
   14    2    1     -0.58      0.00
   15    2    1      0.19      0.00
   16    2    1      1.67      0.00
  -15    3    1      0.23      0.00
  -14    3    1      2.77      0.00
  -13    3    1      1.80      0.00
  -12    3    1     -0.39      0.00
  -11    3    1     -0.45      0.00
  -10    3    1      0.81      0.00
   -9    3    1     -0.28      0.00
   -8    3    1     -5.20      0.00
   -7    3    1     -6.90      0.00
   -6    3    1      2.51      0.00
   -5    3    1     17.18      0.00
   -4    3    1     17.46      0.00
   -3    3    1    -11.65      0.00
   -2    3    1    -46.24      0.00
   -1    3    1    -34.56      0.00
    0    3    1     19.36      0.00
    1    3    1     46.80      0.00
    2    3    1     21.81      0.00
    3    3    1    -10.48      0.00
    4    3    1    -16.28      0.00
    5    3    1     -4.63      0.00
    6    3    1      5.28      0.00
    7    3    1      5.08      0.00
    8    3    1     -0.23      0.00
    9    3    1     -2.30      0.00
   10    3    1     -0.33      0.00
   11    3    1      1.87      0.00
   12    3    1      1.21      0.00
   13    3    1     -1.19      0.00
   14    3    1     -0.78      0.00
   15    3    1      1.52      0.00
   16    3    1      0.86      0.00
  -15    4    1      3.51      0.00
  -14    4    1      1.24      0.00
  -13    4    1     -1.97      0.00
  -12    4    1     -1.70      0.00
  -11    4    1      0.38      0.00
  -10    4    1      0.28      0.00
   -9    4    1     -2.36      0.00
   -8    4    1     -1.70      0.00
   -7    4    1      6.08      0.00
   -6    4    1     12.91      0.00
   -5    4    1      5.52      0.00
   -4    4    1    -17.93      0.00
   -3    4    1    -32.94      0.00
   -2    4    1     -7.32      0.00
   -1    4    1     39.75      0.00
    0    4    1     46.25      0.00
    1    4    1      4.25      0.00
    2    4    1    -28.27      0.00
    3    4    1    -21.11      0.00
    4    4    1      0.69      0.00
    5    4    1     10.13      0.00
    6    4    1      5.31      0.00
    7    4    1     -2.03      0.00
    8    4    1     -3.32      0.00
    9    4    1     -0.24      0.00
   10    4    1      1.91      0.00
   11    4    1      0.73      0.00
   12    4    1     -1.82      0.00
   13    4    1     -1.24      0.00
   14    4    1      1.86      0.00
   15    4    1      1.78      0.00
   16    4    1     -1.06      0.00
  -15    5    1     -0.42      0.00
  -14    5    1     -3.70      0.00
  -13    5    1     -2.42      0.00
  -12    5    1      0.80      0.00
  -11    5    1      1.37      0.00
  -10    5    1     -0.69      0.00
   -9    5    1     -0.65      0.00
   -8    5    1      3.34      0.00
   -7    5    1      4.74      0.00
   -6    5    1     -2.79      0.00
   -5    5    1    -15.01      0.00
   -4    5    1    -15.47      0.00
   -3    5    1      8.63      0.00
   -2    5    1     34.79      0.00
   -1    5    1     22.57      0.00
    0    5    1    -18.22      0.00
    1    5    1    -34.88      0.00
    2    5    1    -13.44      0.00
    3    5    1     10.71      0.00
    4    5    1     13.21      0.00
    5    5    1      2.65      0.00
    6    5    1     -4.38      0.00
    7    5    1     -3.29      0.00
    8    5    1      0.54      0.00
    9    5    1      2.11      0.00
   10    5    1      0.65      0.00
   11    5    1     -1.39      0.00
   12    5    1     -0.44      0.00
   13    5    1      2.50      0.00
   14    5    1      2.17      0.00
   15    5    1     -1.45      0.00
   16    5    1     -2.54      0.00
  -15    6    1     -4.24      0.00
  -14    6    1     -1.82      0.00
  -13    6    1      2.03      0.00
  -12    6    1      2.41      0.00
  -11    6    1     -0.32      0.00
  -10    6    1     -1.73      0.00
   -9    6    1      0.01      0.00
   -8    6    1      0.59      0.00
   -7    6    1     -2.98      0.00
   -6    6    1     -6.59      0.00
   -5    6    1     -2.78      0.00
   -4    6    1     10.73      0.00
   -3    6    1     18.58      0.00
   -2    6    1      1.67      0.00
   -1    6    1    -24.13      0.00
    0    6    1    -23.22      0.00
    1    6    1      1.97      0.00
    2    6    1     17.28      0.00
    3    6    1     10.17      0.00
    4    6    1     -2.49      0.00
    5    6    1     -5.79      0.00
    6    6    1     -1.82      0.00
    7    6    1      1.45      0.00
    8    6    1      1.72      0.00
    9    6    1      0.35      0.00
   10    6    1     -0.92      0.00
   11    6    1     -0.01      0.00
   12    6    1      1.87      0.00
   13    6    1      0.84      0.00
   14    6    1     -2.54      0.00
   15    6    1     -3.26      0.00
   16    6    1     -0.43      0.00
  -15    7    1      0.20      0.00
  -14    7    1      3.76      0.00
  -13    7    1      3.32      0.00
  -12    7    1     -0.20      0.00
  -11    7    1     -2.25      0.00
  -10    7    1     -0.70      0.00
   -9    7    1      1.38      0.00
   -8    7    1      1.00      0.00
   -7    7    1      0.01      0.00
   -6    7    1      1.43      0.00
   -5    7    1      5.16      0.00
   -4    7    1      4.92      0.00
   -3    7    1     -5.76      0.00
   -2    7    1    -15.77      0.00
   -1    7    1     -7.08      0.00
    0    7    1     11.31      0.00
    1    7    1     14.77      0.00
    2    7    1      2.61      0.00
    3    7    1     -6.38      0.00
    4    7    1     -4.37      0.00
    5    7    1      0.73      0.00
    6    7    1      1.88      0.00
    7    7    1      0.72      0.00
    8    7    1      0.00      0.00
    9    7    1     -0.47      0.00
   10    7    1     -0.17      0.00
   11    7    1      0.49      0.00
   12    7    1     -0.64      0.00
   13    7    1     -2.65      0.00
   14    7    1     -2.18      0.00
   15    7    1      0.67      0.00
   16    7    1      2.10      0.00
  -15    8    1      3.68      0.00
  -14    8    1      2.48      0.00
  -13    8    1     -1.33      0.00
  -12    8    1     -3.01      0.00
  -11    8    1     -0.72      0.00
  -10    8    1      2.55      0.00
   -9    8    1      3.08      0.00
   -8    8    1      1.12      0.00
   -7    8    1     -0.43      0.00
   -6    8    1     -0.43      0.00
   -5    8    1     -0.57      0.00
   -4    8    1     -3.16      0.00
   -3    8    1     -4.45      0.00
   -2    8    1      2.47      0.00
   -1    8    1     11.27      0.00
    0    8    1      8.13      0.00
    1    8    1     -2.92      0.00
    2    8    1     -6.43      0.00
    3    8    1     -1.08      0.00
    4    8    1      2.88      0.00
    5    8    1      1.70      0.00
    6    8    1     -0.06      0.00
    7    8    1      0.12      0.00
    8    8    1      0.19      0.00
    9    8    1     -0.38      0.00
   10    8    1     -0.50      0.00
   11    8    1     -0.83      0.00
   12    8    1     -1.18      0.00
   13    8    1     -0.04      0.00
   14    8    1      1.80      0.00
   15    8    1      2.04      0.00
   16    8    1      0.69      0.00
  -16    9    1      1.47      0.00
  -15    9    1      0.45      0.00
  -14    9    1     -2.77      0.00
  -13    9    1     -3.60      0.00
  -12    9    1     -0.58      0.00
  -11    9    1      2.67      0.00
  -10    9    1      2.50      0.00
   -9    9    1     -0.81      0.00
   -8    9    1     -3.39      0.00
   -7    9    1     -2.89      0.00
   -6    9    1     -0.96      0.00
   -5    9    1      0.13      0.00
   -4    9    1      0.52      0.00
   -3    9    1      2.70      0.00
   -2    9    1      5.20      0.00
   -1    9    1      1.61      0.00
    0    9    1     -5.62      0.00
    1    9    1     -5.94      0.00
    2    9    1      0.15      0.00
    3    9    1      3.04      0.00
    4    9    1      1.08      0.00
    5    9    1     -0.60      0.00
    6    9    1     -0.19      0.00
    7    9    1      0.04      0.00
    8    9    1     -0.81      0.00
    9    9    1     -0.93      0.00
   10    9    1      0.00      0.00
   11    9    1      0.66      0.00
   12    9    1      1.21      0.00
   13    9    1      1.58      0.00
   14    9    1      0.81      0.00
   15    9    1     -0.23      0.00
   16    9    1     -0.24      0.00
  -15   10    1     -2.18      0.00
  -14   10    1     -2.66      0.00
  -13   10    1      0.45      0.00
  -12   10    1      2.83      0.00
  -11   10    1      1.44      0.00
  -10   10    1     -2.28      0.00
   -9   10    1     -4.26      0.00
   -8   10    1     -2.45      0.00
   -7   10    1      0.33      0.00
   -6   10    1      1.32      0.00
   -5   10    1      0.95      0.00
   -4   10    1      0.77      0.00
   -3   10    1      1.15      0.00
   -2   10    1     -0.83      0.00
   -1   10    1     -5.20      0.00
    0   10    1     -4.92      0.00
    1   10    1      0.88      0.00
    2   10    1      4.06      0.00
    3   10    1      2.16      0.00
    4   10    1     -0.50      0.00
    5   10    1     -1.40      0.00
    6   10    1     -1.04      0.00
    7   10    1     -0.85      0.00
    8   10    1     -0.44      0.00
    9   10    1      0.95      0.00
   10   10    1      1.42      0.00
   11   10    1      0.51      0.00
   12   10    1     -0.11      0.00
   13   10    1     -0.69      0.00
   14   10    1     -1.05      0.00
   15   10    1     -0.26      0.00
  -15   11    1     -1.77      0.00
  -14   11    1      1.25      0.00
  -13   11    1      3.09      0.00
  -12   11    1      1.01      0.00
  -11   11    1     -2.04      0.00
  -10   11    1     -2.57      0.00
   -9   11    1     -0.02      0.00
   -8   11    1      2.43      0.00
   -7   11    1      2.48      0.00
   -6   11    1      1.67      0.00
   -5   11    1      1.28      0.00
   -4   11    1      0.94      0.00
   -3   11    1     -0.82      0.00
   -2   11    1     -3.96      0.00
   -1   11    1     -3.33      0.00
    0   11    1      2.63      0.00
    1   11    1      6.36      0.00
    2   11    1      3.57      0.00
    3   11    1     -1.62      0.00
    4   11    1     -4.17      0.00
    5   11    1     -2.50      0.00
    6   11    1      0.24      0.00
    7   11    1      1.14      0.00
    8   11    1      1.35      0.00
    9   11    1      0.73      0.00
   10   11    1     -1.11      0.00
   11   11    1     -1.55      0.00
   12   11    1     -0.72      0.00
   13   11    1     -0.46      0.00
   14   11    1      0.28      0.00
   15   11    1      0.95      0.00
  -15   12    1      1.82      0.00
  -14   12    1      3.26      0.00
  -13   12    1      0.71      0.00
  -12   12    1     -1.80      0.00
  -11   12    1     -1.27      0.00
  -10   12    1      1.13      0.00
   -9   12    1      2.48      0.00
   -8   12    1      1.78      0.00
   -7   12    1      0.95      0.00
   -6   12    1      0.59      0.00
   -5   12    1     -0.43      0.00
   -4   12    1     -2.32      0.00
   -3   12    1     -3.81      0.00
   -2   12    1     -1.51      0.00
   -1   12    1      4.68      0.00
    0   12    1      7.39      0.00
    1   12    1      2.34      0.00
    2   12    1     -4.99      0.00
    3   12    1     -7.16      0.00
    4   12    1     -2.45      0.00
    5   12    1      3.17      0.00
    6   12    1      3.64      0.00
    7   12    1      1.11      0.00
    8   12    1     -0.84      0.00
    9   12    1     -2.09      0.00
   10   12    1     -1.24      0.00
   11   12    1      0.99      0.00
   12   12    1      1.18      0.00
   13   12    1      0.75      0.00
   14   12    1      1.38      0.00
   15   12    1      0.70      0.00
  -15   13    1      2.53      0.00
  -14   13    1     -0.59      0.00
  -13   13    1     -2.86      0.00
  -12   13    1     -1.72      0.00
  -11   13    1      0.41      0.00
  -10   13    1      0.86      0.00
   -9   13    1     -0.08      0.00
   -8   13    1     -0.54      0.00
   -7   13    1     -0.73      0.00
   -6   13    1     -1.79      0.00
   -5   13    1     -2.72      0.00
   -4   13    1     -2.02      0.00
   -3   13    1      1.29      0.00
   -2   13    1      5.75      0.00
   -1   13    1      5.62      0.00
    0   13    1     -1.25      0.00
    1   13    1     -7.99      0.00
    2   13    1     -7.15      0.00
    3   13    1      0.69      0.00
    4   13    1      7.13      0.00
    5   13    1      5.46      0.00
    6   13    1     -0.41      0.00
    7   13    1     -3.23      0.00
    8   13    1     -2.40      0.00
    9   13    1      0.23      0.00
   10   13    1      2.72      0.00
   11   13    1      1.95      0.00
   12   13    1     -0.10      0.00
   13   13    1      0.40      0.00
   14   13    1      0.65      0.00
   15   13    1     -1.11      0.00
  -15   14    1     -2.11      0.00
  -14   14    1     -3.40      0.00
  -13   14    1     -1.56      0.00
  -12   14    1      0.62      0.00
  -11   14    1      0.72      0.00
  -10   14    1     -0.36      0.00
   -9   14    1     -0.53      0.00
   -8   14    1     -0.41      0.00
   -7   14    1     -1.20      0.00
   -6   14    1     -1.26      0.00
   -5   14    1      0.33      0.00
   -4   14    1      2.36      0.00
   -3   14    1      3.53      0.00
   -2   14    1      1.45      0.00
   -1   14    1     -4.19      0.00
    0   14    1     -7.65      0.00
    1   14    1     -3.68      0.00
    2   14    1      4.68      0.00
    3   14    1      8.69      0.00
    4   14    1      3.87      0.00
    5   14    1     -3.93      0.00
    6   14    1     -6.01      0.00
    7   14    1     -2.15      0.00
    8   14    1      2.17      0.00
    9   14    1      3.55      0.00
   10   14    1      1.17      0.00
   11   14    1     -1.93      0.00
   12   14    1     -1.32      0.00
   13   14    1      0.31      0.00
   14   14    1     -1.26      0.00
   15   14    1     -2.38      0.00
  -14   15    1      0.22      0.00
  -13   15    1      1.97      0.00
  -12   15    1      1.76      0.00
  -11   15    1      0.37      0.00
  -10   15    1      0.14      0.00
   -9   15    1      0.74      0.00
   -8   15    1      0.31      0.00
   -7   15    1      0.22      0.00
   -6   15    1      1.34      0.00
   -5   15    1      1.58      0.00
   -4   15    1      0.67      0.00
   -3   15    1     -0.64      0.00
   -2   15    1     -2.72      0.00
   -1   15    1     -3.40      0.00
    0   15    1      0.38      0.00
    1   15    1      5.89      0.00
    2   15    1      6.25      0.00
    3   15    1     -0.30      0.00
    4   15    1     -7.02      0.00
    5   15    1     -6.54      0.00
    6   15    1     -0.12      0.00
    7   15    1      4.56      0.00
    8   15    1      3.62      0.00
    9   15    1     -0.56      0.00
   10   15    1     -3.57      0.00
   11   15    1     -2.23      0.00
   12   15    1      0.73      0.00
   13   15    1     -0.11      0.00
   14   15    1     -2.12      0.00
  -14   16    1      1.60      0.00
  -13   16    1      1.41      0.00
  -12   16    1      0.10      0.00
  -11   16    1     -0.10      0.00
  -10   16    1      1.14      0.00
   -9   16    1      1.15      0.00
   -8   16    1      0.34      0.00
   -7   16    1      0.53      0.00
   -6   16    1      0.32      0.00
   -5   16    1     -0.45      0.00
   -4   16    1      0.05      0.00
   -3   16    1      0.62      0.00
   -2   16    1      0.07      0.00
   -1   16    1      0.85      0.00
    0   16    1      3.09      0.00
    1   16    1      2.25      0.00
    2   16    1     -2.92      0.00
    3   16    1     -6.54      0.00
    4   16    1     -3.46      0.00
    5   16    1      3.31      0.00
    6   16    1      6.13      0.00
    7   16    1      2.51      0.00
    8   16    1     -2.52      0.00
    9   16    1     -4.03      0.00
   10   16    1     -1.34      0.00
   11   16    1      2.23      0.00
   12   16    1      1.82      0.00
   13   16    1     -1.07      0.00
   14   16    1     -0.36      0.00
  -14   17    1      1.05      0.00
  -13   17    1      0.01      0.00
  -12   17    1     -0.44      0.00
  -11   17    1      0.83      0.00
  -10   17    1      0.77      0.00
   -9   17    1     -1.15      0.00
   -8   17    1     -1.78      0.00
   -7   17    1     -1.16      0.00
   -6   17    1     -0.61      0.00
   -5   17    1      0.62      0.00
   -4   17    1      1.30      0.00
   -3   17    1     -0.41      0.00
   -2   17    1     -1.89      0.00
   -1   17    1     -0.61      0.00
    0   17    1      0.20      0.00
    1   17    1     -2.14      0.00
    2   17    1     -3.55      0.00
    3   17    1      0.03      0.00
    4   17    1      5.00      0.00
    5   17    1      4.94      0.00
    6   17    1     -0.08      0.00
    7   17    1     -3.93      0.00
    8   17    1     -3.05      0.00
    9   17    1      0.56      0.00
   10   17    1      3.34      0.00
   11   17    1      2.32      0.00
   12   17    1     -1.26      0.00
   13   17    1     -1.70      0.00
   14   17    1      1.01      0.00
  -13   18    1     -0.76      0.00
  -12   18    1      0.09      0.00
  -11   18    1     -0.07      0.00
  -10   18    1     -2.36      0.00
   -9   18    1     -2.91      0.00
   -8   18    1     -0.83      0.00
   -7   18    1      0.92      0.00
   -6   18    1      1.31      0.00
   -5   18    1      0.41      0.00
   -4   18    1     -1.85      0.00
   -3   18    1     -3.09      0.00
   -2   18    1     -1.20      0.00
   -1   18    1      1.07      0.00
    0   18    1      0.20      0.00
    1   18    1     -1.18      0.00
    2   18    1      1.04      0.00
    3   18    1      3.90      0.00
    4   18    1      2.10      0.00
    5   18    1     -2.50      0.00
    6   18    1     -3.88      0.00
    7   18    1     -1.13      0.00
    8   18    1      1.92      0.00
    9   18    1      2.76      0.00
   10   18    1      0.86      0.00
   11   18    1     -2.36      0.00
   12   18    1     -2.81      0.00
   13   18    1      0.15      0.00
  -13   19    1     -0.82      0.00
  -12   19    1     -0.45      0.00
  -11   19    1     -1.96      0.00
  -10   19    1     -1.79      0.00
   -9   19    1      1.15      0.00
   -8   19    1      2.98      0.00
   -7   19    1      1.73      0.00
   -6   19    1     -0.74      0.00
   -5   19    1     -2.21      0.00
   -4   19    1     -1.52      0.00
   -3   19    1      0.87      0.00
   -2   19    1      2.48      0.00
   -1   19    1      1.31      0.00
    0   19    1     -0.57      0.00
    1   19    1      0.37      0.00
    2   19    1      2.16      0.00
    3   19    1      0.30      0.00
    4   19    1     -3.07      0.00
    5   19    1     -2.57      0.00
    6   19    1      0.74      0.00
    7   19    1      2.24      0.00
    8   19    1      1.28      0.00
    9   19    1     -0.55      0.00
   10   19    1     -2.20      0.00
   11   19    1     -1.76      0.00
   12   19    1      1.03      0.00
   13   19    1      2.46      0.00
  -13   20    1      0.48      0.00
  -12   20    1     -0.22      0.00
  -11   20    1      0.05      0.00
  -10   20    1      2.26      0.00
   -9   20    1      3.01      0.00
   -8   20    1      0.58      0.00
   -7   20    1     -2.09      0.00
   -6   20    1     -1.87      0.00
   -5   20    1      0.67      0.00
   -4   20    1      2.56      0.00
   -3   20    1      2.10      0.00
   -2   20    1      0.17      0.00
   -1   20    1     -1.08      0.00
    0   20    1     -0.11      0.00
    1   20    1      1.36      0.00
    2   20    1      0.08      0.00
    3   20    1     -2.29      0.00
    4   20    1     -1.24      0.00
    5   20    1      1.78      0.00
    6   20    1      2.10      0.00
    7   20    1      0.20      0.00
    8   20    1     -0.93      0.00
    9   20    1     -0.97      0.00
   10   20    1     -0.14      0.00
   11   20    1      1.50      0.00
   12   20    1      1.98      0.00
   13   20    1      0.46      0.00
  -12   21    1      0.25      0.00
  -11   21    1      0.84      0.00
  -10   21    1      0.69      0.00
   -9   21    1     -1.34      0.00
   -8   21    1     -2.81      0.00
   -7   21    1     -1.18      0.00
   -6   21    1      1.75      0.00
   -5   21    1      2.25      0.00
   -4   21    1     -0.01      0.00
   -3   21    1     -1.95      0.00
   -2   21    1     -1.56      0.00
   -1   21    1      0.30      0.00
    0   21    1      1.39      0.00
    1   21    1      0.14      0.00
    2   21    1     -1.67      0.00
    3   21    1     -0.69      0.00
    4   21    1      1.92      0.00
    5   21    1      1.92      0.00
    6   21    1     -0.29      0.00
    7   21    1     -1.06      0.00
    8   21    1     -0.23      0.00
    9   21    1      0.38      0.00
   10   21    1      0.57      0.00
   11   21    1      0.22      0.00
   12   21    1     -0.70      0.00
  -12   22    1     -1.28      0.00
  -11   22    1     -1.12      0.00
  -10   22    1     -1.38      0.00
   -9   22    1     -1.37      0.00
   -8   22    1      0.34      0.00
   -7   22    1      2.12      0.00
   -6   22    1      1.16      0.00
   -5   22    1     -1.61      0.00
   -4   22    1     -2.67      0.00
   -3   22    1     -0.90      0.00
   -2   22    1      1.43      0.00
   -1   22    1      1.63      0.00
    0   22    1     -0.40      0.00
    1   22    1     -1.96      0.00
    2   22    1     -0.77      0.00
    3   22    1      1.57      0.00
    4   22    1      1.51      0.00
    5   22    1     -0.78      0.00
    6   22    1     -1.62      0.00
    7   22    1     -0.37      0.00
    8   22    1      0.23      0.00
    9   22    1     -0.40      0.00
   10   22    1     -0.83      0.00
   11   22    1     -0.62      0.00
   12   22    1      0.05      0.00
  -11   23    1      1.20      0.00
  -10   23    1      1.62      0.00
   -9   23    1      1.96      0.00
   -8   23    1      2.02      0.00
   -7   23    1      0.42      0.00
   -6   23    1     -1.63      0.00
   -5   23    1     -1.55      0.00
   -4   23    1      0.66      0.00
   -3   23    1      2.55      0.00
   -2   23    1      1.79      0.00
   -1   23    1     -1.01      0.00
    0   23    1     -2.29      0.00
    1   23    1     -0.41      0.00
    2   23    1      1.78      0.00
    3   23    1      1.19      0.00
    4   23    1     -1.21      0.00
    5   23    1     -1.98      0.00
    6   23    1     -0.48      0.00
    7   23    1      0.33      0.00
    8   23    1     -0.58      0.00
    9   23    1     -0.89      0.00
   10   23    1      0.21      0.00
   11   23    1      1.23      0.00
  -11   24    1      2.18      0.00
  -10   24    1      0.86      0.00
   -9   24    1     -0.10      0.00
   -8   24    1     -1.11      0.00
   -7   24    1     -1.72      0.00
   -6   24    1     -0.72      0.00
   -5   24    1      1.31      0.00
   -4   24    1      2.40      0.00
   -3   24    1      1.13      0.00
   -2   24    1     -1.66      0.00
   -1   24    1     -2.37      0.00
    0   24    1      0.31      0.00
    1   24    1      2.37      0.00
    2   24    1      0.89      0.00
    3   24    1     -1.55      0.00
    4   24    1     -1.62      0.00
    5   24    1      0.14      0.00
    6   24    1      0.84      0.00
    7   24    1     -0.18      0.00
    8   24    1     -0.49      0.00
    9   24    1      0.88      0.00
   10   24    1      1.72      0.00
   11   24    1      0.77      0.00
  -10   25    1     -2.09      0.00
   -9   25    1     -1.85      0.00
   -8   25    1     -1.25      0.00
   -7   25    1     -0.05      0.00
   -6   25    1      1.31      0.00
   -5   25    1      1.55      0.00
   -4   25    1      0.03      0.00
   -3   25    1     -2.20      0.00
   -2   25    1     -2.18      0.00
   -1   25    1      0.88      0.00
    0   25    1      2.62      0.00
    1   25    1      0.36      0.00
    2   25    1     -1.93      0.00
    3   25    1     -0.88      0.00
    4   25    1      1.10      0.00
    5   25    1      1.09      0.00
    6   25    1     -0.18      0.00
    7   25    1     -0.33      0.00
    8   25    1      0.97      0.00
    9   25    1      1.51      0.00
   10   25    1      0.12      0.00
   -9   26    1      0.23      0.00
   -8   26    1      0.81      0.00
   -7   26    1      1.23      0.00
   -6   26    1      0.85      0.00
   -5   26    1     -0.61      0.00
   -4   26    1     -2.05      0.00
   -3   26    1     -1.40      0.00
   -2   26    1      1.34      0.00
   -1   26    1      2.28      0.00
    0   26    1     -0.45      0.00
    1   26    1     -2.34      0.00
    2   26    1     -0.41      0.00
    3   26    1      1.52      0.00
    4   26    1      0.44      0.00
    5   26    1     -1.16      0.00
    6   26    1     -0.72      0.00
    7   26    1      0.78      0.00
    8   26    1      1.11      0.00
    9   26    1     -0.21      0.00
   -9   27    1      0.51      0.00
   -8   27    1      0.55      0.00
   -7   27    1      0.20      0.00
   -6   27    1     -0.72      0.00
   -5   27    1     -1.43      0.00
   -4   27    1     -0.71      0.00
   -3   27    1      1.11      0.00
   -2   27    1      1.17      0.00
   -1   27    1     -1.35      0.00
    0   27    1     -2.35      0.00
    1   27    1      0.06      0.00
    2   27    1      1.52      0.00
    3   27    1     -0.42      0.00
    4   27    1     -2.05      0.00
    5   27    1     -0.65      0.00
    6   27    1      1.40      0.00
    7   27    1      1.41      0.00
    8   27    1     -0.01      0.00
    9   27    1     -0.78      0.00
   -8   28    1      0.41      0.00
   -7   28    1     -0.18      0.00
   -6   28    1     -0.65      0.00
   -5   28    1     -0.43      0.00
   -4   28    1      0.45      0.00
   -3   28    1      0.48      0.00
   -2   28    1     -0.91      0.00
   -1   28    1     -0.89      0.00
    0   28    1      1.30      0.00
    1   28    1      1.72      0.00
    2   28    1     -0.68      0.00
    3   28    1     -1.76      0.00
    4   28    1      0.47      0.00
    5   28    1      2.70      0.00
    6   28    1      1.95      0.00
    7   28    1     -0.18      0.00
    8   28    1     -0.89      0.00
   -7   29    1     -0.74      0.00
   -6   29    1     -0.71      0.00
   -5   29    1     -0.08      0.00
   -4   29    1      0.75      0.00
   -3   29    1      0.64      0.00
   -2   29    1      0.78      0.00
   -1   29    1      1.80      0.00
    0   29    1      1.10      0.00
    1   29    1     -1.07      0.00
    2   29    1     -0.97      0.00
    3   29    1      1.64      0.00
    4   29    1      3.15      0.00
    5   29    1      1.45      0.00
    6   29    1     -1.22      0.00
    7   29    1     -1.58      0.00
   -6   30    1      0.27      0.00
   -5   30    1      1.39      0.00
   -4   30    1      1.60      0.00
   -3   30    1      0.84      0.00
   -2   30    1      0.49      0.00
   -1   30    1     -0.38      0.00
    0   30    1     -1.48      0.00
    1   30    1     -0.26      0.00
    2   30    1      2.00      0.00
    3   30    1      2.06      0.00
    4   30    1     -0.18      0.00
    5   30    1     -2.23      0.00
    6   30    1     -1.80      0.00
   -4   31    1     -0.44      0.00
   -3   31    1     -1.23      0.00
   -2   31    1     -1.35      0.00
   -1   31    1     -1.33      0.00
    0   31    1     -0.05      0.00
    1   31    1      1.18      0.00
    2   31    1      0.07      0.00
    3   31    1     -1.82      0.00
    4   31    1     -2.29      0.00
   -1   32    1      0.06      0.00
    0   32    1      0.42      0.00
    1   32    1     -0.65      0.00
  -15    0    2     -1.39      0.00
  -14    0    2     -0.87      0.00
  -13    0    2      0.11      0.00
  -12    0    2      0.68      0.00
  -11    0    2      1.42      0.00
  -10    0    2      3.14      0.00
   -9    0    2      3.86      0.00
   -8    0    2     -0.81      0.00
   -7    0    2     -9.23      0.00
   -6    0    2    -10.85      0.00
   -5    0    2      0.90      0.00
   -4    0    2     17.26      0.00
   -3    0    2     19.03      0.00
   -2    0    2     -0.95      0.00
   -1    0    2    -20.59      0.00
    0    0    2    -16.63      0.00
    1    0    2     -1.61      0.00
    2    0    2      1.95      0.00
    3    0    2     -1.32      0.00
    4    0    2      0.33      0.00
    5    0    2      3.68      0.00
    6    0    2      3.62      0.00
    7    0    2      0.52      0.00
    8    0    2     -3.24      0.00
    9    0    2     -3.85      0.00
   10    0    2     -1.13      0.00
   11    0    2      0.98      0.00
   12    0    2      0.77      0.00
   13    0    2     -0.73      0.00
   14    0    2     -1.02      0.00
   15    0    2      1.09      0.00
   16    0    2      2.24      0.00
  -15    1    2      0.60      0.00
  -14    1    2      1.44      0.00
  -13    1    2      1.45      0.00
  -12    1    2      1.19      0.00
  -11    1    2      1.15      0.00
  -10    1    2      0.31      0.00
   -9    1    2     -3.22      0.00
   -8    1    2     -7.03      0.00
   -7    1    2     -4.16      0.00
   -6    1    2      6.26      0.00
   -5    1    2     14.00      0.00
   -4    1    2      7.46      0.00
   -3    1    2    -11.22      0.00
   -2    1    2    -21.74      0.00
   -1    1    2    -10.30      0.00
    0    1    2      6.43      0.00
    1    1    2      7.90      0.00
    2    1    2      1.83      0.00
    3    1    2      1.95      0.00
    4    1    2      3.90      0.00
    5    1    2      1.38      0.00
    6    1    2     -2.70      0.00
    7    1    2     -4.56      0.00
    8    1    2     -2.79      0.00
    9    1    2      0.83      0.00
   10    1    2      2.28      0.00
   11    1    2      1.00      0.00
   12    1    2     -0.56      0.00
   13    1    2     -0.68      0.00
   14    1    2      0.82      0.00
   15    1    2      1.49      0.00
   16    1    2     -0.24      0.00
  -15    2    2      0.74      0.00
  -14    2    2      0.06      0.00
  -13    2    2     -0.43      0.00
  -12    2    2     -0.61      0.00
  -11    2    2     -0.90      0.00
  -10    2    2     -1.94      0.00
   -9    2    2     -2.25      0.00
   -8    2    2      1.19      0.00
   -7    2    2      6.43      0.00
   -6    2    2      6.91      0.00
   -5    2    2     -0.40      0.00
   -4    2    2    -10.07      0.00
   -3    2    2    -10.62      0.00
   -2    2    2      0.37      0.00
   -1    2    2      8.63      0.00
    0    2    2      5.51      0.00
    1    2    2      1.09      0.00
    2    2    2      2.25      0.00
    3    2    2      2.19      0.00
    4    2    2     -2.33      0.00
    5    2    2     -5.43      0.00
    6    2    2     -3.43      0.00
    7    2    2      0.98      0.00
    8    2    2      3.48      0.00
    9    2    2      2.43      0.00
   10    2    2     -0.04      0.00
   11    2    2     -1.10      0.00
   12    2    2     -0.61      0.00
   13    2    2      0.33      0.00
   14    2    2      0.69      0.00
   15    2    2     -0.19      0.00
   16    2    2     -0.97      0.00
  -15    3    2     -1.21      0.00
  -14    3    2     -1.14      0.00
  -13    3    2     -0.68      0.00
  -12    3    2     -0.33      0.00
  -11    3    2     -0.12      0.00
  -10    3    2      0.15      0.00
   -9    3    2      1.32      0.00
   -8    3    2      1.90      0.00
   -7    3    2      0.01      0.00
   -6    3    2     -2.73      0.00
   -5    3    2     -4.00      0.00
   -4    3    2     -2.20      0.00
   -3    3    2      1.01      0.00
   -2    3    2      0.41      0.00
   -1    3    2     -1.34      0.00
    0    3    2      2.41      0.00
    1    3    2      5.76      0.00
    2    3    2      0.97      0.00
    3    3    2     -5.79      0.00
    4    3    2     -5.66      0.00
    5    3    2      0.55      0.00
    6    3    2      5.58      0.00
    7    3    2      4.49      0.00
    8    3    2      0.12      0.00
    9    3    2     -2.13      0.00
   10    3    2     -1.33      0.00
   11    3    2      0.19      0.00
   12    3    2      0.73      0.00
   13    3    2      0.60      0.00
   14    3    2      0.48      0.00
   15    3    2      0.20      0.00
   16    3    2      0.08      0.00
  -15    4    2     -0.55      0.00
  -14    4    2      0.39      0.00
  -13    4    2      0.68      0.00
  -12    4    2      0.77      0.00
  -11    4    2      0.37      0.00
  -10    4    2     -0.42      0.00
   -9    4    2     -1.26      0.00
   -8    4    2     -1.44      0.00
   -7    4    2      0.57      0.00
   -6    4    2      2.39      0.00
   -5    4    2      0.43      0.00
   -4    4    2     -3.67      0.00
   -3    4    2     -5.44      0.00
   -2    4    2      0.30      0.00
   -1    4    2     10.87      0.00
    0    4    2     11.22      0.00
    1    4    2     -1.69      0.00
    2    4    2     -9.96      0.00
    3    4    2     -4.42      0.00
    4    4    2      5.14      0.00
    5    4    2      7.77      0.00
    6    4    2      2.02      0.00
    7    4    2     -4.15      0.00
    8    4    2     -3.89      0.00
    9    4    2     -0.31      0.00
   10    4    2      1.46      0.00
   11    4    2      0.97      0.00
   12    4    2     -0.02      0.00
   13    4    2      0.04      0.00
   14    4    2      0.26      0.00
   15    4    2     -0.52      0.00
   16    4    2     -1.02      0.00
  -15    5    2      1.38      0.00
  -14    5    2      1.48      0.00
  -13    5    2      0.98      0.00
  -12    5    2      0.16      0.00
  -11    5    2     -1.01      0.00
  -10    5    2     -1.24      0.00
   -9    5    2      0.71      0.00
   -8    5    2      4.04      0.00
   -7    5    2      4.00      0.00
   -6    5    2     -2.32      0.00
   -5    5    2     -8.31      0.00
   -4    5    2     -5.19      0.00
   -3    5    2      6.95      0.00
   -2    5    2     16.09      0.00
   -1    5    2      7.88      0.00
    0    5    2    -10.65      0.00
    1    5    2    -15.34      0.00
    2    5    2     -2.59      0.00
    3    5    2      8.31      0.00
    4    5    2      6.41      0.00
    5    5    2     -2.66      0.00
    6    5    2     -7.42      0.00
    7    5    2     -3.18      0.00
    8    5    2      2.38      0.00
    9    5    2      2.71      0.00
   10    5    2      0.48      0.00
   11    5    2     -0.90      0.00
   12    5    2     -0.57      0.00
   13    5    2      0.27      0.00
   14    5    2     -0.52      0.00
   15    5    2     -1.64      0.00
   16    5    2     -0.96      0.00
  -15    6    2      1.46      0.00
  -14    6    2      0.18      0.00
  -13    6    2     -0.75      0.00
  -12    6    2     -1.26      0.00
  -11    6    2     -0.68      0.00
  -10    6    2      1.76      0.00
   -9    6    2      3.89      0.00
   -8    6    2      1.31      0.00
   -7    6    2     -5.67      0.00
   -6    6    2     -8.35      0.00
   -5    6    2     -0.16      0.00
   -4    6    2     12.28      0.00
   -3    6    2     13.75      0.00
   -2    6    2     -1.84      0.00
   -1    6    2    -17.95      0.00
    0    6    2    -13.61      0.00
    1    6    2      4.17      0.00
    2    6    2     11.76      0.00
    3    6    2      4.20      0.00
    4    6    2     -5.43      0.00
    5    6    2     -6.35      0.00
    6    6    2      0.65      0.00
    7    6    2      5.42      0.00
    8    6    2      2.90      0.00
    9    6    2     -0.85      0.00
   10    6    2     -1.39      0.00
   11    6    2     -0.20      0.00
   12    6    2      0.84      0.00
   13    6    2      0.14      0.00
   14    6    2     -1.31      0.00
   15    6    2     -0.62      0.00
   16    6    2      1.22      0.00
  -15    7    2     -1.60      0.00
  -14    7    2     -1.95      0.00
  -13    7    2     -1.17      0.00
  -12    7    2     -0.06      0.00
  -11    7    2      1.62      0.00
  -10    7    2      2.36      0.00
   -9    7    2     -0.73      0.00
   -8    7    2     -5.34      0.00
   -7    7    2     -4.10      0.00
   -6    7    2      4.78      0.00
   -5    7    2     11.93      0.00
   -4    7    2      6.06      0.00
   -3    7    2    -10.12      0.00
   -2    7    2    -17.27      0.00
   -1    7    2     -4.26      0.00
    0    7    2     12.10      0.00
    1    7    2     11.62      0.00
    2    7    2     -0.21      0.00
    3    7    2     -6.57      0.00
    4    7    2     -2.92      0.00
    5    7    2      3.70      0.00
    6    7    2      5.01      0.00
    7    7    2      0.37      0.00
    8    7    2     -2.97      0.00
    9    7    2     -1.63      0.00
   10    7    2      0.52      0.00
   11    7    2      0.85      0.00
   12    7    2     -0.23      0.00
   13    7    2     -1.37      0.00
   14    7    2     -0.54      0.00
   15    7    2      1.61      0.00
   16    7    2      1.96      0.00
  -15    8    2     -1.01      0.00
  -14    8    2      0.61      0.00
  -13    8    2      1.20      0.00
  -12    8    2      1.16      0.00
  -11    8    2      0.83      0.00
  -10    8    2     -1.45      0.00
   -9    8    2     -3.80      0.00
   -8    8    2     -1.42      0.00
   -7    8    2      4.41      0.00
   -6    8    2      5.84      0.00
   -5    8    2     -2.01      0.00
   -4    8    2    -12.22      0.00
   -3    8    2    -10.13      0.00
   -2    8    2      5.29      0.00
   -1    8    2     14.27      0.00
    0    8    2      5.53      0.00
    1    8    2     -6.20      0.00
    2    8    2     -5.96      0.00
    3    8    2      1.19      0.00
    4    8    2      4.29      0.00
    5    8    2      1.38      0.00
    6    8    2     -2.65      0.00
    7    8    2     -3.18      0.00
    8    8    2     -0.37      0.00
    9    8    2      1.56      0.00
   10    8    2      0.50      0.00
   11    8    2     -1.17      0.00
   12    8    2     -1.21      0.00
   13    8    2      0.25      0.00
   14    8    2      1.89      0.00
   15    8    2      1.76      0.00
   16    8    2     -0.13      0.00
  -15    9    2      2.09      0.00
  -14    9    2      1.22      0.00
  -13    9    2     -0.29      0.00
  -12    9    2     -0.59      0.00
  -11    9    2     -1.24      0.00
  -10    9    2     -2.12      0.00
   -9    9    2     -0.34      0.00
   -8    9    2      2.58      0.00
   -7    9    2      1.76      0.00
   -6    9    2     -3.46      0.00
   -5    9    2     -6.85      0.00
   -4    9    2     -1.01      0.00
   -3    9    2      9.71      0.00
   -2    9    2     10.00      0.00
   -1    9    2     -2.16      0.00
    0    9    2     -9.14      0.00
    1    9    2     -2.36      0.00
    2    9    2      5.28      0.00
    3    9    2      3.00      0.00
    4    9    2     -3.00      0.00
    5    9    2     -3.86      0.00
    6    9    2     -0.61      0.00
    7    9    2      1.92      0.00
    8    9    2      1.94      0.00
    9    9    2     -0.09      0.00
   10    9    2     -1.52      0.00
   11    9    2     -0.16      0.00
   12    9    2      1.90      0.00
   13    9    2      2.04      0.00
   14    9    2      0.61      0.00
   15    9    2     -1.17      0.00
  -15   10    2     -0.67      0.00
  -14   10    2     -2.09      0.00
  -13   10    2     -0.93      0.00
  -12   10    2      0.12      0.00
  -11   10    2     -0.27      0.00
  -10   10    2      0.40      0.00
   -9   10    2      1.76      0.00
   -8   10    2      1.02      0.00
   -7   10    2     -1.38      0.00
   -6   10    2     -1.69      0.00
   -5   10    2      2.60      0.00
   -4   10    2      6.80      0.00
   -3   10    2      2.56      0.00
   -2   10    2     -6.80      0.00
   -1   10    2     -7.40      0.00
    0   10    2      2.24      0.00
    1   10    2      6.91      0.00
    2   10    2     -0.15      0.00
    3   10    2     -6.75      0.00
    4   10    2     -3.40      0.00
    5   10    2      2.86      0.00
    6   10    2      3.56      0.00
    7   10    2      0.78      0.00
    8   10    2     -1.22      0.00
    9   10    2     -1.31      0.00
   10   10    2      0.79      0.00
   11   10    2      2.52      0.00
   12   10    2      0.98      0.00
   13   10    2     -1.60      0.00
   14   10    2     -2.25      0.00
   15   10    2     -1.32      0.00
  -15   11    2     -2.19      0.00
  -14   11    2      0.36      0.00
  -13   11    2      1.79      0.00
  -12   11    2      0.38      0.00
  -11   11    2     -0.25      0.00
  -10   11    2      0.58      0.00
   -9   11    2      0.40      0.00
   -8   11    2     -0.66      0.00
   -7   11    2     -0.57      0.00
   -6   11    2      1.48      0.00
   -5   11    2      2.51      0.00
   -4   11    2     -1.20      0.00
   -3   11    2     -5.59      0.00
   -2   11    2     -2.49      0.00
   -1   11    2      5.36      0.00
    0   11    2      5.68      0.00
    1   11    2     -3.20      0.00
    2   11    2     -7.63      0.00
    3   11    2     -0.80      0.00
    4   11    2      6.33      0.00
    5   11    2      4.40      0.00
    6   11    2     -1.04      0.00
    7   11    2     -2.64      0.00
    8   11    2     -1.04      0.00
    9   11    2      0.99      0.00
   10   11    2      1.53      0.00
   11   11    2     -0.73      0.00
   12   11    2     -3.09      0.00
   13   11    2     -2.03      0.00
   14   11    2      0.70      0.00
   15   11    2      1.85      0.00
  -15   12    2      1.81      0.00
  -14   12    2      2.36      0.00
  -13   12    2     -0.53      0.00
  -12   12    2     -1.70      0.00
  -11   12    2     -0.22      0.00
  -10   12    2      0.29      0.00
   -9   12    2     -0.40      0.00
   -8   12    2     -0.39      0.00
   -7   12    2      0.77      0.00
   -6   12    2      1.29      0.00
   -5   12    2     -0.84      0.00
   -4   12    2     -2.77      0.00
   -3   12    2      0.11      0.00
   -2   12    2      4.61      0.00
   -1   12    2      2.60      0.00
    0   12    2     -4.69      0.00
    1   12    2     -5.84      0.00
    2   12    2      2.20      0.00
    3   12    2      7.68      0.00
    4   12    2      3.24      0.00
    5   12    2     -3.56      0.00
    6   12    2     -4.41      0.00
    7   12    2     -1.03      0.00
    8   12    2      1.20      0.00
    9   12    2      0.70      0.00
   10   12    2     -1.24      0.00
   11   12    2     -2.27      0.00
   12   12    2     -0.33      0.00
   13   12    2      2.67      0.00
   14   12    2      2.75      0.00
   15   12    2      0.39      0.00
  -15   13    2      1.89      0.00
  -14   13    2     -1.61      0.00
  -13   13    2     -2.26      0.00
  -12   13    2      0.44      0.00
  -11   13    2      1.32      0.00
  -10   13    2      0.18      0.00
   -9   13    2      0.01      0.00
   -8   13    2      0.97      0.00
   -7   13    2      1.19      0.00
   -6   13    2     -0.57      0.00
   -5   13    2     -2.25      0.00
   -4   13    2     -0.54      0.00
   -3   13    2      2.51      0.00
   -2   13    2      1.12      0.00
   -1   13    2     -3.67      0.00
    0   13    2     -3.32      0.00
    1   13    2      3.32      0.00
    2   13    2      6.01      0.00
    3   13    2      0.35      0.00
    4   13    2     -5.57      0.00
    5   13    2     -4.85      0.00
    6   13    2      0.03      0.00
    7   13    2      2.71      0.00
    8   13    2      1.39      0.00
    9   13    2     -0.48      0.00
   10   13    2     -0.51      0.00
   11   13    2      1.00      0.00
   12   13    2      2.67      0.00
   13   13    2      1.77      0.00
   14   13    2     -1.47      0.00
   15   13    2     -2.85      0.00
  -14   14    2     -2.19      0.00
  -13   14    2      1.29      0.00
  -12   14    2      1.99      0.00
  -11   14    2      0.06      0.00
  -10   14    2     -0.20      0.00
   -9   14    2      0.96      0.00
   -8   14    2      0.81      0.00
   -7   14    2     -1.05      0.00
   -6   14    2     -2.31      0.00
   -5   14    2     -0.59      0.00
   -4   14    2      2.52      0.00
   -3   14    2      2.17      0.00
   -2   14    2     -1.73      0.00
   -1   14    2     -2.28      0.00
    0   14    2      2.18      0.00
    1   14    2      3.46      0.00
    2   14    2     -1.41      0.00
    3   14    2     -4.99      0.00
    4   14    2     -2.67      0.00
    5   14    2      2.15      0.00
    6   14    2      4.10      0.00
    7   14    2      1.77      0.00
    8   14    2     -0.62      0.00
    9   14    2     -0.34      0.00
   10   14    2      0.59      0.00
   11   14    2      0.93      0.00
   12   14    2      0.08      0.00
   13   14    2     -2.34      0.00
   14   14    2     -3.13      0.00
  -14   15    2      1.91      0.00
  -13   15    2      1.98      0.00
  -12   15    2     -0.46      0.00
  -11   15    2     -0.62      0.00
  -10   15    2      0.82      0.00
   -9   15    2      0.31      0.00
   -8   15    2     -1.62      0.00
   -7   15    2     -2.00      0.00
   -6   15    2      0.24      0.00
   -5   15    2      2.91      0.00
   -4   15    2      2.29      0.00
   -3   15    2     -1.70      0.00
   -2   15    2     -3.17      0.00
   -1   15    2      0.34      0.00
    0   15    2      2.18      0.00
    1   15    2     -0.93      0.00
    2   15    2     -2.89      0.00
    3   15    2     -0.40      0.00
    4   15    2      2.74      0.00
    5   15    2      2.92      0.00
    6   15    2      0.25      0.00
    7   15    2     -1.81      0.00
    8   15    2     -1.17      0.00
    9   15    2     -0.25      0.00
   10   15    2     -0.43      0.00
   11   15    2     -0.76      0.00
   12   15    2     -1.78      0.00
   13   15    2     -2.20      0.00
   14   15    2      0.10      0.00
  -14   16    2      1.74      0.00
  -13   16    2     -0.56      0.00
  -12   16    2     -0.48      0.00
  -11   16    2      0.95      0.00
  -10   16    2      0.15      0.00
   -9   16    2     -1.70      0.00
   -8   16    2     -1.21      0.00
   -7   16    2      1.25      0.00
   -6   16    2      2.66      0.00
   -5   16    2      1.12      0.00
   -4   16    2     -2.25      0.00
   -3   16    2     -3.15      0.00
   -2   16    2      0.13      0.00
   -1   16    2      2.44      0.00
    0   16    2      0.41      0.00
    1   16    2     -1.41      0.00
    2   16    2      0.02      0.00
    3   16    2      1.54      0.00
    4   16    2      0.80      0.00
    5   16    2     -0.91      0.00
    6   16    2     -1.50      0.00
    7   16    2     -0.60      0.00
    8   16    2     -0.01      0.00
    9   16    2     -0.39      0.00
   10   16    2     -0.47      0.00
   11   16    2     -0.56      0.00
   12   16    2     -0.83      0.00
   13   16    2      0.63      0.00
   14   16    2      2.57      0.00
  -14   17    2     -0.88      0.00
  -13   17    2     -0.55      0.00
  -12   17    2      0.56      0.00
  -11   17    2     -0.35      0.00
  -10   17    2     -1.85      0.00
   -9   17    2     -0.81      0.00
   -8   17    2      1.44      0.00
   -7   17    2      1.55      0.00
   -6   17    2     -0.48      0.00
   -5   17    2     -2.34      0.00
   -4   17    2     -1.97      0.00
   -3   17    2      0.54      0.00
   -2   17    2      1.96      0.00
   -1   17    2      0.41      0.00
    0   17    2     -1.22      0.00
    1   17    2     -0.62      0.00
    2   17    2      0.37      0.00
    3   17    2      0.08      0.00
    4   17    2     -0.39      0.00
    5   17    2      0.02      0.00
    6   17    2      0.46      0.00
    7   17    2      0.12      0.00
    8   17    2     -0.37      0.00
    9   17    2     -0.08      0.00
   10   17    2      0.39      0.00
   11   17    2      0.37      0.00
   12   17    2      0.99      0.00
   13   17    2      2.26      0.00
  -13   18    2      0.03      0.00
  -12   18    2     -0.82      0.00
  -11   18    2     -1.86      0.00
  -10   18    2     -0.76      0.00
   -9   18    2      1.01      0.00
   -8   18    2      0.41      0.00
   -7   18    2     -1.40      0.00
   -6   18    2     -1.71      0.00
   -5   18    2     -0.63      0.00
   -4   18    2      0.44      0.00
   -3   18    2      0.49      0.00
   -2   18    2     -0.33      0.00
   -1   18    2     -0.79      0.00
    0   18    2     -0.40      0.00
    1   18    2      0.17      0.00
    2   18    2      0.39      0.00
    3   18    2      0.43      0.00
    4   18    2      0.59      0.00
    5   18    2      0.32      0.00
    6   18    2     -0.51      0.00
    7   18    2     -0.71      0.00
    8   18    2      0.14      0.00
    9   18    2      0.94      0.00
   10   18    2      0.93      0.00
   11   18    2      0.71      0.00
   12   18    2      0.94      0.00
   13   18    2      0.53      0.00
  -13   19    2     -0.70      0.00
  -12   19    2     -1.19      0.00
  -11   19    2     -0.28      0.00
  -10   19    2      1.11      0.00
   -9   19    2      0.58      0.00
   -8   19    2     -0.64      0.00
   -7   19    2     -0.15      0.00
   -6   19    2      0.71      0.00
   -5   19    2      0.41      0.00
   -4   19    2     -0.10      0.00
   -3   19    2      0.20      0.00
   -2   19    2      0.95      0.00
   -1   19    2      1.03      0.00
    0   19    2      0.52      0.00
    1   19    2      0.51      0.00
    2   19    2      0.73      0.00
    3   19    2      0.40      0.00
    4   19    2     -0.19      0.00
    5   19    2     -0.61      0.00
    6   19    2     -0.42      0.00
    7   19    2      0.48      0.00
    8   19    2      1.14      0.00
    9   19    2      0.75      0.00
   10   19    2     -0.27      0.00
   11   19    2     -0.79      0.00
   12   19    2     -0.66      0.00
   13   19    2     -0.90      0.00
  -12   20    2      0.06      0.00
  -11   20    2      1.19      0.00
  -10   20    2      1.07      0.00
   -9   20    2      0.22      0.00
   -8   20    2      0.59      0.00
   -7   20    2      0.80      0.00
   -6   20    2     -0.09      0.00
   -5   20    2     -0.14      0.00
   -4   20    2      1.08      0.00
   -3   20    2      1.92      0.00
   -2   20    2      1.28      0.00
   -1   20    2     -0.22      0.00
    0   20    2     -0.59      0.00
    1   20    2      0.17      0.00
    2   20    2      0.12      0.00
    3   20    2     -0.51      0.00
    4   20    2     -0.44      0.00
    5   20    2     -0.02      0.00
    6   20    2      0.34      0.00
    7   20    2      0.60      0.00
    8   20    2      0.07      0.00
    9   20    2     -1.22      0.00
   10   20    2     -1.71      0.00
   11   20    2     -0.56      0.00
   12   20    2      0.59      0.00
  -12   21    2      1.07      0.00
  -11   21    2      1.17      0.00
  -10   21    2      0.29      0.00
   -9   21    2      0.08      0.00
   -8   21    2     -0.11      0.00
   -7   21    2     -0.81      0.00
   -6   21    2     -0.17      0.00
   -5   21    2      1.19      0.00
   -4   21    2      1.08      0.00
   -3   21    2     -0.25      0.00
   -2   21    2     -1.60      0.00
   -1   21    2     -1.71      0.00
    0   21    2     -0.31      0.00
    1   21    2      0.29      0.00
    2   21    2     -0.49      0.00
    3   21    2     -0.54      0.00
    4   21    2      0.06      0.00
    5   21    2      0.04      0.00
    6   21    2     -0.11      0.00
    7   21    2     -0.37      0.00
    8   21    2     -1.25      0.00
    9   21    2     -1.28      0.00
   10   21    2      0.63      0.00
   11   21    2      2.26      0.00
   12   21    2      1.39      0.00
  -12   22    2      0.64      0.00
  -11   22    2     -0.24      0.00
  -10   22    2     -0.67      0.00
   -9   22    2     -0.71      0.00
   -8   22    2     -0.86      0.00
   -7   22    2      0.05      0.00
   -6   22    2      0.97      0.00
   -5   22    2     -0.03      0.00
   -4   22    2     -1.36      0.00
   -3   22    2     -1.60      0.00
   -2   22    2     -1.08      0.00
   -1   22    2      0.26      0.00
    0   22    2      0.91      0.00
    1   22    2     -0.18      0.00
    2   22    2     -0.69      0.00
    3   22    2      0.09      0.00
    4   22    2      0.16      0.00
    5   22    2     -0.37      0.00
    6   22    2     -0.44      0.00
    7   22    2     -0.59      0.00
    8   22    2     -0.32      0.00
    9   22    2      1.41      0.00
   10   22    2      2.55      0.00
   11   22    2      0.73      0.00
  -11   23    2     -0.33      0.00
  -10   23    2      0.02      0.00
   -9   23    2      0.09      0.00
   -8   23    2      0.65      0.00
   -7   23    2      0.99      0.00
   -6   23    2     -0.22      0.00
   -5   23    2     -1.05      0.00
   -4   23    2     -0.35      0.00
   -3   23    2      0.39      0.00
   -2   23    2      0.98      0.00
   -1   23    2      1.07      0.00
    0   23    2     -0.11      0.00
    1   23    2     -0.65      0.00
    2   23    2      0.33      0.00
    3   23    2      0.58      0.00
    4   23    2     -0.24      0.00
    5   23    2     -0.37      0.00
    6   23    2      0.04      0.00
    7   23    2      0.33      0.00
    8   23    2      1.14      0.00
    9   23    2      1.54      0.00
   10   23    2     -0.40      0.00
   11   23    2     -2.56      0.00
  -10   24    2      0.42      0.00
   -9   24    2      0.20      0.00
   -8   24    2      0.24      0.00
   -7   24    2     -0.50      0.00
   -6   24    2     -0.70      0.00
   -5   24    2      0.34      0.00
   -4   24    2      0.92      0.00
   -3   24    2      0.90      0.00
   -2   24    2      0.58      0.00
   -1   24    2     -0.36      0.00
    0   24    2     -0.40      0.00
    1   24    2      0.70      0.00
    2   24    2      0.71      0.00
    3   24    2     -0.26      0.00
    4   24    2     -0.35      0.00
    5   24    2      0.20      0.00
    6   24    2      0.34      0.00
    7   24    2      0.40      0.00
    8   24    2      0.56      0.00
    9   24    2     -0.52      0.00
   10   24    2     -1.85      0.00
  -10   25    2     -1.72      0.00
   -9   25    2     -1.27      0.00
   -8   25    2     -0.93      0.00
   -7   25    2     -0.56      0.00
   -6   25    2      0.32      0.00
   -5   25    2      0.55      0.00
   -4   25    2      0.14      0.00
   -3   25    2     -0.40      0.00
   -2   25    2     -1.14      0.00
   -1   25    2     -0.75      0.00
    0   25    2      0.38      0.00
    1   25    2     -0.14      0.00
    2   25    2     -1.15      0.00
    3   25    2     -0.73      0.00
    4   25    2     -0.15      0.00
    5   25    2     -0.21      0.00
    6   25    2     -0.05      0.00
    7   25    2      0.46      0.00
    8   25    2      0.27      0.00
    9   25    2     -0.56      0.00
   10   25    2     -0.01      0.00
   -9   26    2      0.71      0.00
   -8   26    2      1.04      0.00
   -7   26    2      1.05      0.00
   -6   26    2      0.59      0.00
   -5   26    2     -0.32      0.00
   -4   26    2     -1.02      0.00
   -3   26    2     -1.45      0.00
   -2   26    2     -0.76      0.00
   -1   26    2      0.39      0.00
    0   26    2     -0.42      0.00
    1   26    2     -1.38      0.00
    2   26    2     -0.23      0.00
    3   26    2      0.49      0.00
    4   26    2      0.02      0.00
    5   26    2      0.50      0.00
    6   26    2      1.38      0.00
    7   26    2      1.07      0.00
    8   26    2     -0.01      0.00
    9   26    2     -0.31      0.00
   -8   27    2      0.86      0.00
   -7   27    2     -0.06      0.00
   -6   27    2     -0.91      0.00
   -5   27    2     -1.28      0.00
   -4   27    2     -0.81      0.00
   -3   27    2      0.38      0.00
   -2   27    2      1.36      0.00
   -1   27    2      0.52      0.00
    0   27    2     -0.31      0.00
    1   27    2      1.16      0.00
    2   27    2      1.88      0.00
    3   27    2      0.67      0.00
    4   27    2      0.87      0.00
    5   27    2      1.78      0.00
    6   27    2      0.82      0.00
    7   27    2     -0.72      0.00
    8   27    2     -1.14      0.00
   -7   28    2     -1.49      0.00
   -6   28    2     -1.15      0.00
   -5   28    2      0.10      0.00
   -4   28    2      1.56      0.00
   -3   28    2      1.89      0.00
   -2   28    2      0.85      0.00
   -1   28    2      0.21      0.00
    0   28    2      1.37      0.00
    1   28    2      1.67      0.00
    2   28    2     -0.09      0.00
    3   28    2     -0.36      0.00
    4   28    2      0.71      0.00
    5   28    2     -0.20      0.00
    6   28    2     -1.65      0.00
    7   28    2     -1.50      0.00
   -6   29    2      0.96      0.00
   -5   29    2      2.05      0.00
   -4   29    2      1.55      0.00
   -3   29    2      0.04      0.00
   -2   29    2     -0.48      0.00
   -1   29    2      0.14      0.00
    0   29    2     -0.18      0.00
    1   29    2     -1.75      0.00
    2   29    2     -1.69      0.00
    3   29    2     -0.15      0.00
    4   29    2     -0.37      0.00
    5   29    2     -1.45      0.00
    6   29    2     -1.03      0.00
   -5   30    2      0.61      0.00
   -4   30    2     -1.11      0.00
   -3   30    2     -1.54      0.00
   -2   30    2     -1.04      0.00
   -1   30    2     -1.40      0.00
    0   30    2     -1.95      0.00
    1   30    2     -0.84      0.00
    2   30    2      0.84      0.00
    3   30    2      0.62      0.00
    4   30    2     -0.54      0.00
    5   30    2     -0.47      0.00
   -3   31    2     -0.71      0.00
   -2   31    2     -0.48      0.00
   -1   31    2     -0.18      0.00
    0   31    2      1.36      0.00
    1   31    2      2.20      0.00
    2   31    2      0.88      0.00
    3   31    2     -0.54      0.00
  -16    1    3     -0.02      0.00
  -15    1    3     -0.58      0.00
  -14    1    3     -0.54      0.00
  -13    1    3     -0.03      0.00
  -12    1    3      0.64      0.00
  -11    1    3      0.96      0.00
  -10    1    3      0.17      0.00
   -9    1    3     -1.76      0.00
   -8    1    3     -3.23      0.00
   -7    1    3     -1.31      0.00
   -6    1    3      3.38      0.00
   -5    1    3      5.01      0.00
   -4    1    3      0.72      0.00
   -3    1    3     -5.06      0.00
   -2    1    3     -5.91      0.00
   -1    1    3     -0.77      0.00
    0    1    3      3.28      0.00
    1    1    3      1.08      0.00
    2    1    3     -1.94      0.00
    3    1    3     -0.65      0.00
    4    1    3      1.80      0.00
    5    1    3      1.98      0.00
    6    1    3      0.04      0.00
    7    1    3     -2.05      0.00
    8    1    3     -1.78      0.00
    9    1    3      0.04      0.00
   10    1    3      0.67      0.00
   11    1    3      0.19      0.00
   12    1    3     -0.12      0.00
   13    1    3     -0.01      0.00
   14    1    3      0.16      0.00
   15    1    3     -0.17      0.00
   16    1    3     -0.52      0.00
  -16    2    3     -1.20      0.00
  -15    2    3     -0.88      0.00
  -14    2    3      0.34      0.00
  -13    2    3      1.18      0.00
  -12    2    3      0.88      0.00
  -11    2    3     -0.88      0.00
  -10    2    3     -3.00      0.00
   -9    2    3     -3.03      0.00
   -8    2    3      1.31      0.00
   -7    2    3      7.12      0.00
   -6    2    3      6.03      0.00
   -5    2    3     -3.28      0.00
   -4    2    3    -10.40      0.00
   -3    2    3     -6.74      0.00
   -2    2    3      3.99      0.00
   -1    2    3      9.00      0.00
    0    2    3      2.81      0.00
    1    2    3     -3.21      0.00
    2    2    3     -0.35      0.00
    3    2    3      3.64      0.00
    4    2    3      2.02      0.00
    5    2    3     -2.05      0.00
    6    2    3     -4.11      0.00
    7    2    3     -1.89      0.00
    8    2    3      1.92      0.00
    9    2    3      2.21      0.00
   10    2    3      0.15      0.00
   11    2    3     -0.59      0.00
   12    2    3     -0.35      0.00
   13    2    3     -0.23      0.00
   14    2    3     -0.40      0.00
   15    2    3     -0.56      0.00
   16    2    3      0.04      0.00
  -16    3    3     -1.00      0.00
  -15    3    3      0.98      0.00
  -14    3    3      1.85      0.00
  -13    3    3      0.68      0.00
  -12    3    3     -1.48      0.00
  -11    3    3     -2.56      0.00
  -10    3    3     -0.73      0.00
   -9    3    3      3.98      0.00
   -8    3    3      7.27      0.00
   -7    3    3      2.47      0.00
   -6    3    3     -8.01      0.00
   -5    3    3    -11.31      0.00
   -4    3    3     -1.81      0.00
   -3    3    3     10.27      0.00
   -2    3    3     11.03      0.00
   -1    3    3      0.36      0.00
    0    3    3     -6.16      0.00
    1    3    3     -1.12      0.00
    2    3    3      3.33      0.00
    3    3    3     -0.21      0.00
    4    3    3     -4.37      0.00
    5    3    3     -3.66      0.00
    6    3    3      0.81      0.00
    7    3    3      4.51      0.00
    8    3    3      2.78      0.00
    9    3    3     -1.11      0.00
   10    3    3     -1.44      0.00
   11    3    3     -0.09      0.00
   12    3    3      0.14      0.00
   13    3    3      0.32      0.00
   14    3    3      0.71      0.00
   15    3    3      0.86      0.00
   16    3    3      0.60      0.00
  -16    4    3      2.26      0.00
  -15    4    3      2.79      0.00
  -14    4    3      0.52      0.00
  -13    4    3     -1.86      0.00
  -12    4    3     -1.64      0.00
  -11    4    3      1.08      0.00
  -10    4    3      4.21      0.00
   -9    4    3      4.17      0.00
   -8    4    3     -1.92      0.00
   -7    4    3     -9.13      0.00
   -6    4    3     -7.03      0.00
   -5    4    3      4.56      0.00
   -4    4    3     12.49      0.00
   -3    4    3      7.04      0.00
   -2    4    3     -4.93      0.00
   -1    4    3     -7.88      0.00
    0    4    3     -0.42      0.00
    1    4    3      2.83      0.00
    2    4    3     -2.12      0.00
    3    4    3     -4.21      0.00
    4    4    3      0.06      0.00
    5    4    3      4.52      0.00
    6    4    3      4.82      0.00
    7    4    3      0.49      0.00
    8    4    3     -3.47      0.00
    9    4    3     -1.88      0.00
   10    4    3      1.28      0.00
   11    4    3      1.28      0.00
   12    4    3      0.78      0.00
   13    4    3      1.26      0.00
   14    4    3      0.59      0.00
   15    4    3     -0.81      0.00
   16    4    3     -1.17      0.00
  -16    5    3      2.27      0.00
  -15    5    3     -0.74      0.00
  -14    5    3     -2.76      0.00
  -13    5    3     -1.12      0.00
  -12    5    3      1.88      0.00
  -11    5    3      3.00      0.00
  -10    5    3      1.06      0.00
   -9    5    3     -3.46      0.00
   -8    5    3     -6.01      0.00
   -7    5    3     -1.04      0.00
   -6    5    3      7.67      0.00
   -5    5    3      9.22      0.00
   -4    5    3      0.62      0.00
   -3    5    3     -7.83      0.00
   -2    5    3     -5.49      0.00
   -1    5    3      2.31      0.00
    0    5    3      2.21      0.00
    1    5    3     -3.52      0.00
    2    5    3     -2.26      0.00
    3    5    3      4.47      0.00
    4    5    3      5.96      0.00
    5    5    3      1.06      0.00
    6    5    3     -4.13      0.00
    7    5    3     -4.91      0.00
    8    5    3     -0.65      0.00
    9    5    3      3.10      0.00
   10    5    3      1.72      0.00
   11    5    3     -0.73      0.00
   12    5    3     -0.59      0.00
   13    5    3     -1.03      0.00
   14    5    3     -2.64      0.00
   15    5    3     -1.98      0.00
   16    5    3      0.24      0.00
  -15    6    3     -3.05      0.00
  -14    6    3     -0.37      0.00
  -13    6    3      2.23      0.00
  -12    6    3      1.48      0.00
  -11    6    3     -1.11      0.00
  -10    6    3     -3.23      0.00
   -9    6    3     -2.77      0.00
   -8    6    3      1.45      0.00
   -7    6    3      5.26      0.00
   -6    6    3      2.74      0.00
   -5    6    3     -4.20      0.00
   -4    6    3     -6.81      0.00
   -3    6    3     -1.50      0.00
   -2    6    3      3.21      0.00
   -1    6    3     -0.58      0.00
    0    6    3     -5.04      0.00
    1    6    3      0.15      0.00
    2    6    3      7.45      0.00
    3    6    3      4.44      0.00
    4    6    3     -4.63      0.00
    5    6    3     -7.61      0.00
    6    6    3     -2.76      0.00
    7    6    3      3.16      0.00
    8    6    3      4.67      0.00
    9    6    3      1.02      0.00
   10    6    3     -2.81      0.00
   11    6    3     -2.31      0.00
   12    6    3     -0.75      0.00
   13    6    3     -1.21      0.00
   14    6    3     -0.13      0.00
   15    6    3      2.63      0.00
  -15    7    3      0.80      0.00
  -14    7    3      2.28      0.00
  -13    7    3      0.25      0.00
  -12    7    3     -2.10      0.00
  -11    7    3     -2.14      0.00
  -10    7    3     -0.45      0.00
   -9    7    3      1.71      0.00
   -8    7    3      2.16      0.00
   -7    7    3     -0.59      0.00
   -6    7    3     -3.61      0.00
   -5    7    3     -2.34      0.00
   -4    7    3      1.90      0.00
   -3    7    3      2.04      0.00
   -2    7    3     -2.98      0.00
   -1    7    3     -3.61      0.00
    0    7    3      4.34      0.00
    1    7    3      9.24      0.00
    2    7    3      1.64      0.00
    3    7    3     -8.73      0.00
    4    7    3     -7.43      0.00
    5    7    3      2.51      0.00
    6    7    3      7.56      0.00
    7    7    3      4.33      0.00
    8    7    3     -1.19      0.00
    9    7    3     -3.98      0.00
   10    7    3     -1.95      0.00
   11    7    3      1.72      0.00
   12    7    3      2.22      0.00
   13    7    3      1.85      0.00
   14    7    3      3.02      0.00
   15    7    3      2.04      0.00
  -15    8    3      1.54      0.00
  -14    8    3     -0.60      0.00
  -13    8    3     -2.03      0.00
  -12    8    3     -0.76      0.00
  -11    8    3      1.12      0.00
  -10    8    3      1.62      0.00
   -9    8    3      0.67      0.00
   -8    8    3     -0.77      0.00
   -7    8    3     -1.18      0.00
   -6    8    3      0.41      0.00
   -5    8    3      1.80      0.00
   -4    8    3     -0.48      0.00
   -3    8    3     -3.40      0.00
   -2    8    3      0.15      0.00
   -1    8    3      7.54      0.00
    0    8    3      7.22      0.00
    1    8    3     -3.24      0.00
    2    8    3    -11.04      0.00
    3    8    3     -5.06      0.00
    4    8    3      6.89      0.00
    5    8    3      8.83      0.00
    6    8    3      0.90      0.00
    7    8    3     -4.85      0.00
    8    8    3     -4.36      0.00
    9    8    3     -0.59      0.00
   10    8    3      3.13      0.00
   11    8    3      3.03      0.00
   12    8    3      0.42      0.00
   13    8    3     -0.50      0.00
   14    8    3     -1.28      0.00
   15    8    3     -3.07      0.00
  -15    9    3     -0.68      0.00
  -14    9    3     -1.38      0.00
  -13    9    3      0.12      0.00
  -12    9    3      1.52      0.00
  -11    9    3      1.00      0.00
  -10    9    3     -0.44      0.00
   -9    9    3     -1.00      0.00
   -8    9    3     -0.57      0.00
   -7    9    3      0.08      0.00
   -6    9    3      0.10      0.00
   -5    9    3     -1.33      0.00
   -4    9    3     -1.27      0.00
   -3    9    3      3.44      0.00
   -2    9    3      6.89      0.00
   -1    9    3      1.48      0.00
    0    9    3     -8.04      0.00
    1    9    3     -9.85      0.00
    2    9    3     -0.45      0.00
    3    9    3      9.47      0.00
    4    9    3      7.33      0.00
    5    9    3     -2.81      0.00
    6    9    3     -6.99      0.00
    7    9    3     -3.06      0.00
    8    9    3      1.58      0.00
    9    9    3      3.34      0.00
   10    9    3      1.72      0.00
   11    9    3     -1.66      0.00
   12    9    3     -2.97      0.00
   13    9    3     -2.30      0.00
   14    9    3     -1.72      0.00
   15    9    3     -0.18      0.00
  -15   10    3     -1.05      0.00
  -14   10    3      0.23      0.00
  -13   10    3      1.36      0.00
  -12   10    3      0.62      0.00
  -11   10    3     -0.81      0.00
  -10   10    3     -0.89      0.00
   -9   10    3     -0.05      0.00
   -8   10    3      0.38      0.00
   -7   10    3      0.58      0.00
   -6   10    3      0.66      0.00
   -5   10    3      1.49      0.00
   -4   10    3      3.73      0.00
   -3   10    3      2.84      0.00
   -2   10    3     -3.81      0.00
   -1   10    3     -8.54      0.00
    0   10    3     -4.17      0.00
    1   10    3      5.30      0.00
    2   10    3      9.71      0.00
    3   10    3      3.84      0.00
    4   10    3     -5.29      0.00
    5   10    3     -6.65      0.00
    6   10    3     -0.81      0.00
    7   10    3      3.63      0.00
    8   10    3      3.27      0.00
    9   10    3      0.41      0.00
   10   10    3     -2.03      0.00
   11   10    3     -2.16      0.00
   12   10    3     -0.59      0.00
   13   10    3      1.05      0.00
   14   10    3      2.41      0.00
   15   10    3      2.69      0.00
  -15   11    3      0.40      0.00
  -14   11    3      1.58      0.00
  -13   11    3      0.74      0.00
  -12   11    3     -0.90      0.00
  -11   11    3     -0.79      0.00
  -10   11    3      0.45      0.00
   -9   11    3      1.01      0.00
   -8   11    3      1.24      0.00
   -7   11    3      1.40      0.00
   -6   11    3      1.09      0.00
   -5   11    3      0.54      0.00
   -4   11    3     -1.71      0.00
   -3   11    3     -5.26      0.00
   -2   11    3     -4.47      0.00
   -1   11    3      2.21      0.00
    0   11    3      7.66      0.00
    1   11    3      5.78      0.00
    2   11    3     -1.59      0.00
    3   11    3     -6.86      0.00
    4   11    3     -4.81      0.00
    5   11    3      1.13      0.00
    6   11    3      4.23      0.00
    7   11    3      2.50      0.00
    8   11    3     -1.01      0.00
    9   11    3     -2.34      0.00
   10   11    3     -1.09      0.00
   11   11    3      0.33      0.00
   12   11    3      1.37      0.00
   13   11    3      2.25      0.00
   14   11    3      1.44      0.00
   15   11    3     -0.97      0.00
  -15   12    3      1.66      0.00
  -14   12    3      0.28      0.00
  -13   12    3     -1.91      0.00
  -12   12    3     -1.43      0.00
  -11   12    3      0.57      0.00
  -10   12    3      1.16      0.00
   -9   12    3      0.77      0.00
   -8   12    3      0.27      0.00
   -7   12    3     -0.75      0.00
   -6   12    3     -1.91      0.00
   -5   12    3     -2.79      0.00
   -4   12    3     -2.54      0.00
   -3   12    3      0.73      0.00
   -2   12    3      5.04      0.00
   -1   12    3      5.01      0.00
    0   12    3     -0.22      0.00
    1   12    3     -5.43      0.00
    2   12    3     -5.58      0.00
    3   12    3     -1.04      0.00
    4   12    3      3.16      0.00
    5   12    3      3.60      0.00
    6   12    3      0.88      0.00
    7   12    3     -2.41      0.00
    8   12    3     -2.88      0.00
    9   12    3     -0.56      0.00
   10   12    3      0.71      0.00
   11   12    3      0.63      0.00
   12   12    3      1.17      0.00
   13   12    3      0.45      0.00
   14   12    3     -2.09      0.00
  -14   13    3     -2.89      0.00
  -13   13    3     -1.35      0.00
  -12   13    3      1.79      0.00
  -11   13    3      1.99      0.00
  -10   13    3      0.32      0.00
   -9   13    3     -0.74      0.00
   -8   13    3     -1.36      0.00
   -7   13    3     -1.68      0.00
   -6   13    3     -1.23      0.00
   -5   13    3      0.38      0.00
   -4   13    3      2.81      0.00
   -3   13    3      3.47      0.00
   -2   13    3      0.31      0.00
   -1   13    3     -4.04      0.00
    0   13    3     -4.95      0.00
    1   13    3     -1.41      0.00
    2   13    3      2.91      0.00
    3   13    3      3.81      0.00
    4   13    3      1.33      0.00
    5   13    3     -1.54      0.00
    6   13    3     -2.98      0.00
    7   13    3     -1.97      0.00
    8   13    3      0.82      0.00
    9   13    3      1.82      0.00
   10   13    3      0.58      0.00
   11   13    3      0.31      0.00
   12   13    3     -0.01      0.00
   13   13    3     -2.21      0.00
   14   13    3     -2.72      0.00
  -14   14    3      0.34      0.00
  -13   14    3      3.93      0.00
  -12   14    3      2.85      0.00
  -11   14    3     -0.56      0.00
  -10   14    3     -1.67      0.00
   -9   14    3     -0.95      0.00
   -8   14    3     -0.26      0.00
   -7   14    3      0.26      0.00
   -6   14    3      1.19      0.00
   -5   14    3      2.12      0.00
   -4   14    3      1.14      0.00
   -3   14    3     -1.89      0.00
   -2   14    3     -3.69      0.00
   -1   14    3     -1.60      0.00
    0   14    3      2.55      0.00
    1   14    3      4.29      0.00
    2   14    3      1.86      0.00
    3   14    3     -1.79      0.00
    4   14    3     -3.03      0.00
    5   14    3     -1.46      0.00
    6   14    3      1.03      0.00
    7   14    3      2.77      0.00
    8   14    3      2.35      0.00
    9   14    3      0.18      0.00
   10   14    3     -0.82      0.00
   11   14    3     -0.48      0.00
   12   14    3     -1.38      0.00
   13   14    3     -1.58      0.00
   14   14    3      1.13      0.00
  -14   15    3      4.09      0.00
  -13   15    3      1.53      0.00
  -12   15    3     -2.93      0.00
  -11   15    3     -3.03      0.00
  -10   15    3     -0.37      0.00
   -9   15    3      0.90      0.00
   -8   15    3      0.47      0.00
   -7   15    3      0.26      0.00
   -6   15    3      0.76      0.00
   -5   15    3      0.24      0.00
   -4   15    3     -1.51      0.00
   -3   15    3     -1.95      0.00
   -2   15    3      0.45      0.00
   -1   15    3      3.36      0.00
    0   15    3      2.75      0.00
    1   15    3     -1.21      0.00
    2   15    3     -3.76      0.00
    3   15    3     -2.25      0.00
    4   15    3      1.34      0.00
    5   15    3      3.52      0.00
    6   15    3      2.69      0.00
    7   15    3      0.24      0.00
    8   15    3     -1.78      0.00
    9   15    3     -2.07      0.00
   10   15    3     -0.69      0.00
   11   15    3      0.06      0.00
   12   15    3      0.12      0.00
   13   15    3      1.84      0.00
   14   15    3      3.00      0.00
  -13   16    3     -4.54      0.00
  -12   16    3     -3.05      0.00
  -11   16    3      0.92      0.00
  -10   16    3      1.65      0.00
   -9   16    3     -0.34      0.00
   -8   16    3     -1.26      0.00
   -7   16    3     -0.15      0.00
   -6   16    3      0.38      0.00
   -5   16    3     -0.83      0.00
   -4   16    3     -1.53      0.00
   -3   16    3     -0.04      0.00
   -2   16    3      1.93      0.00
   -1   16    3      0.83      0.00
    0   16    3     -2.82      0.00
    1   16    3     -3.70      0.00
    2   16    3     -0.25      0.00
    3   16    3      3.23      0.00
    4   16    3      3.26      0.00
    5   16    3      0.14      0.00
    6   16    3     -2.90      0.00
    7   16    3     -3.35      0.00
    8   16    3     -1.85      0.00
    9   16    3      0.25      0.00
   10   16    3      1.42      0.00
   11   16    3      0.93      0.00
   12   16    3      0.89      0.00
   13   16    3      1.21      0.00
  -13   17    3     -1.08      0.00
  -12   17    3      2.56      0.00
  -11   17    3      1.88      0.00
  -10   17    3     -1.16      0.00
   -9   17    3     -1.70      0.00
   -8   17    3      0.50      0.00
   -7   17    3      1.56      0.00
   -6   17    3     -0.12      0.00
   -5   17    3     -1.56      0.00
   -4   17    3     -0.47      0.00
   -3   17    3      1.49      0.00
   -2   17    3      0.94      0.00
   -1   17    3     -1.82      0.00
    0   17    3     -1.97      0.00
    1   17    3      1.63      0.00
    2   17    3      3.89      0.00
    3   17    3      1.87      0.00
    4   17    3     -1.82      0.00
    5   17    3     -3.47      0.00
    6   17    3     -2.03      0.00
    7   17    3      0.46      0.00
    8   17    3      2.17      0.00
    9   17    3      2.32      0.00
   10   17    3      0.72      0.00
   11   17    3     -0.53      0.00
   12   17    3     -0.31      0.00
   13   17    3     -0.80      0.00
  -13   18    3      2.42      0.00
  -12   18    3      0.76      0.00
  -11   18    3     -1.84      0.00
  -10   18    3     -1.05      0.00
   -9   18    3      1.75      0.00
   -8   18    3      2.23      0.00
   -7   18    3     -0.29      0.00
   -6   18    3     -1.91      0.00
   -5   18    3     -0.29      0.00
   -4   18    3      1.98      0.00
   -3   18    3      1.60      0.00
   -2   18    3     -0.62      0.00
   -1   18    3     -0.85      0.00
    0   18    3      1.72      0.00
    1   18    3      2.93      0.00
    2   18    3      0.43      0.00
    3   18    3     -2.52      0.00
    4   18    3     -2.39      0.00
    5   18    3      0.02      0.00
    6   18    3      1.94      0.00
    7   18    3      2.50      0.00
    8   18    3      1.63      0.00
    9   18    3     -0.51      0.00
   10   18    3     -1.59      0.00
   11   18    3     -0.41      0.00
   12   18    3      0.37      0.00
   13   18    3     -0.08      0.00
  -12   19    3     -1.32      0.00
  -11   19    3      0.40      0.00
  -10   19    3      2.43      0.00
   -9   19    3      1.50      0.00
   -8   19    3     -1.28      0.00
   -7   19    3     -2.06      0.00
   -6   19    3      0.34      0.00
   -5   19    3      2.42      0.00
   -4   19    3      1.40      0.00
   -3   19    3     -0.77      0.00
   -2   19    3     -1.01      0.00
   -1   19    3      0.48      0.00
    0   19    3      1.11      0.00
    1   19    3     -0.56      0.00
    2   19    3     -2.40      0.00
    3   19    3     -1.55      0.00
    4   19    3      0.80      0.00
    5   19    3      1.65      0.00
    6   19    3      1.19      0.00
    7   19    3      0.29      0.00
    8   19    3     -1.30      0.00
    9   19    3     -1.54      0.00
   10   19    3      0.59      0.00
   11   19    3      1.69      0.00
   12   19    3      0.52      0.00
  -12   20    3      1.21      0.00
  -11   20    3      1.58      0.00
  -10   20    3     -0.23      0.00
   -9   20    3     -1.95      0.00
   -8   20    3     -1.18      0.00
   -7   20    3      1.36      0.00
   -6   20    3      2.42      0.00
   -5   20    3      0.57      0.00
   -4   20    3     -1.39      0.00
   -3   20    3     -1.12      0.00
   -2   20    3     -0.02      0.00
   -1   20    3      0.32      0.00
    0   20    3     -0.26      0.00
    1   20    3     -1.13      0.00
    2   20    3     -0.62      0.00
    3   20    3      1.04      0.00
    4   20    3      1.29      0.00
    5   20    3      0.33      0.00
    6   20    3     -0.20      0.00
    7   20    3     -0.89      0.00
    8   20    3     -0.85      0.00
    9   20    3      1.00      0.00
   10   20    3      1.49      0.00
   11   20    3     -0.64      0.00
   12   20    3     -1.68      0.00
  -12   21    3     -0.17      0.00
  -11   21    3     -1.37      0.00
  -10   21    3     -1.20      0.00
   -9   21    3      0.46      0.00
   -8   21    3      1.81      0.00
   -7   21    3      1.32      0.00
   -6   21    3     -0.74      0.00
   -5   21    3     -1.93      0.00
   -4   21    3     -0.96      0.00
   -3   21    3      0.20      0.00
   -2   21    3      0.31      0.00
   -1   21    3      0.17      0.00
    0   21    3     -0.13      0.00
    1   21    3     -0.22      0.00
    2   21    3      0.55      0.00
    3   21    3      0.76      0.00
    4   21    3     -0.09      0.00
    5   21    3     -0.46      0.00
    6   21    3     -0.62      0.00
    7   21    3     -0.79      0.00
    8   21    3      0.07      0.00
    9   21    3      0.20      0.00
   10   21    3     -1.64      0.00
   11   21    3     -2.13      0.00
  -11   22    3      0.87      0.00
  -10   22    3      1.76      0.00
   -9   22    3      0.93      0.00
   -8   22    3     -0.62      0.00
   -7   22    3     -1.69      0.00
   -6   22    3     -1.64      0.00
   -5   22    3     -0.39      0.00
   -4   22    3      0.64      0.00
   -3   22    3      0.49      0.00
   -2   22    3      0.09      0.00
   -1   22    3     -0.16      0.00
    0   22    3     -0.44      0.00
    1   22    3     -0.21      0.00
    2   22    3      0.18      0.00
    3   22    3     -0.06      0.00
    4   22    3     -0.42      0.00
    5   22    3     -0.60      0.00
    6   22    3     -0.79      0.00
    7   22    3     -0.33      0.00
    8   22    3      0.26      0.00
    9   22    3     -0.27      0.00
   10   22    3     -0.26      0.00
   11   22    3      1.26      0.00
  -11   23    3      0.79      0.00
  -10   23    3     -1.48      0.00
   -9   23    3     -2.43      0.00
   -8   23    3     -1.32      0.00
   -7   23    3     -0.15      0.00
   -6   23    3      0.56      0.00
   -5   23    3      0.98      0.00
   -4   23    3      0.60      0.00
   -3   23    3     -0.17      0.00
   -2   23    3     -0.58      0.00
   -1   23    3     -0.61      0.00
    0   23    3     -0.31      0.00
    1   23    3      0.20      0.00
    2   23    3      0.38      0.00
    3   23    3     -0.11      0.00
    4   23    3     -0.73      0.00
    5   23    3     -0.69      0.00
    6   23    3      0.21      0.00
    7   23    3      1.22      0.00
    8   23    3      1.31      0.00
    9   23    3      0.89      0.00
   10   23    3      0.92      0.00
  -10   24    3     -1.94      0.00
   -9   24    3      1.00      0.00
   -8   24    3      2.05      0.00
   -7   24    3      1.08      0.00
   -6   24    3      0.64      0.00
   -5   24    3      0.35      0.00
   -4   24    3     -0.41      0.00
   -3   24    3     -0.72      0.00
   -2   24    3     -0.34      0.00
   -1   24    3      0.32      0.00
    0   24    3      0.88      0.00
    1   24    3      0.84      0.00
    2   24    3     -0.03      0.00
    3   24    3     -0.91      0.00
    4   24    3     -0.45      0.00
    5   24    3      1.02      0.00
    6   24    3      1.77      0.00
    7   24    3      1.26      0.00
    8   24    3      0.16      0.00
    9   24    3     -0.78      0.00
   10   24    3     -1.19      0.00
   -9   25    3      2.50      0.00
   -8   25    3     -0.28      0.00
   -7   25    3     -0.97      0.00
   -6   25    3     -0.34      0.00
   -5   25    3     -0.63      0.00
   -4   25    3     -0.64      0.00
   -3   25    3      0.03      0.00
   -2   25    3      0.74      0.00
   -1   25    3      1.29      0.00
    0   25    3      0.80      0.00
    1   25    3     -0.64      0.00
    2   25    3     -1.16      0.00
    3   25    3      0.10      0.00
    4   25    3      1.63      0.00
    5   25    3      1.58      0.00
    6   25    3      0.33      0.00
    7   25    3     -0.66      0.00
    8   25    3     -1.31      0.00
    9   25    3     -1.36      0.00
   -9   26    3     -2.31      0.00
   -8   26    3     -2.23      0.00
   -7   26    3     -0.26      0.00
   -6   26    3     -0.24      0.00
   -5   26    3     -0.45      0.00
   -4   26    3      0.16      0.00
   -3   26    3      0.43      0.00
   -2   26    3      0.77      0.00
   -1   26    3      0.13      0.00
    0   26    3     -1.81      0.00
    1   26    3     -1.74      0.00
    2   26    3      0.63      0.00
    3   26    3      1.65      0.00
    4   26    3      0.44      0.00
    5   26    3     -0.73      0.00
    6   26    3     -0.75      0.00
    7   26    3     -0.84      0.00
    8   26    3     -1.09      0.00
   -8   27    3      1.33      0.00
   -7   27    3      1.00      0.00
   -6   27    3      0.03      0.00
   -5   27    3      0.52      0.00
   -4   27    3      0.50      0.00
   -3   27    3      0.46      0.00
   -2   27    3      0.10      0.00
   -1   27    3     -1.87      0.00
    0   27    3     -1.52      0.00
    1   27    3      1.76      0.00
    2   27    3      2.13      0.00
    3   27    3     -0.47      0.00
    4   27    3     -1.08      0.00
    5   27    3      0.10      0.00
    6   27    3     -0.14      0.00
    7   27    3     -1.27      0.00
    8   27    3     -0.57      0.00
   -7   28    3     -0.41      0.00
   -6   28    3      0.28      0.00
   -5   28    3      0.54      0.00
   -4   28    3      0.21      0.00
   -3   28    3      0.24      0.00
   -2   28    3     -1.07      0.00
   -1   28    3     -0.75      0.00
    0   28    3      2.73      0.00
    1   28    3      2.72      0.00
    2   28    3     -1.06      0.00
    3   28    3     -1.33      0.00
    4   28    3      0.93      0.00
    5   28    3      0.19      0.00
    6   28    3     -1.87      0.00
    7   28    3     -0.98      0.00
   -6   29    3      0.39      0.00
   -5   29    3     -0.15      0.00
   -4   29    3     -0.07      0.00
   -3   29    3     -0.56      0.00
   -2   29    3     -0.46      0.00
   -1   29    3      2.21      0.00
    0   29    3      2.03      0.00
    1   29    3     -2.10      0.00
    2   29    3     -2.33      0.00
    3   29    3      0.82      0.00
    4   29    3      0.21      0.00
    5   29    3     -2.23      0.00
   -4   30    3     -0.40      0.00
   -3   30    3     -0.59      0.00
   -2   30    3      0.81      0.00
   -1   30    3      0.63      0.00
    0   30    3     -2.68      0.00
    1   30    3     -2.79      0.00
    2   30    3      0.70      0.00
    3   30    3      0.73      0.00
    4   30    3     -1.69      0.00
   -1   31    3     -1.51      0.00
    0   31    3     -1.48      0.00
    1   31    3      1.36      0.00
  -15    0    4     -0.80      0.00
  -14    0    4      1.26      0.00
  -13    0    4      3.35      0.00
  -12    0    4      1.96      0.00
  -11    0    4     -3.08      0.00
  -10    0    4     -6.04      0.00
   -9    0    4     -2.93      0.00
   -8    0    4      4.91      0.00
   -7    0    4      9.81      0.00
   -6    0    4      3.27      0.00
   -5    0    4     -9.78      0.00
   -4    0    4    -14.08      0.00
   -3    0    4     -3.67      0.00
   -2    0    4     10.00      0.00
   -1    0    4     10.47      0.00
    0    0    4     -0.22      0.00
    1    0    4     -4.27      0.00
    2    0    4      1.17      0.00
    3    0    4      3.74      0.00
    4    0    4     -0.27      0.00
    5    0    4     -5.41      0.00
    6    0    4     -5.20      0.00
    7    0    4      1.64      0.00
    8    0    4      5.72      0.00
    9    0    4      1.34      0.00
   10    0    4     -3.85      0.00
   11    0    4     -3.68      0.00
   12    0    4      0.19      0.00
   13    0    4      3.06      0.00
   14    0    4      1.00      0.00
   15    0    4     -2.40      0.00
  -15    1    4      2.10      0.00
  -14    1    4      2.42      0.00
  -13    1    4      0.26      0.00
  -12    1    4     -3.59      0.00
  -11    1    4     -4.01      0.00
  -10    1    4      0.67      0.00
   -9    1    4      6.07      0.00
   -8    1    4      6.25      0.00
   -7    1    4     -1.81      0.00
   -6    1    4    -10.82      0.00
   -5    1    4     -8.72      0.00
   -4    1    4      4.02      0.00
   -3    1    4     13.58      0.00
   -2    1    4      8.82      0.00
   -1    1    4     -3.80      0.00
    0    1    4     -7.11      0.00
    1    1    4     -0.29      0.00
    2    1    4      2.30      0.00
    3    1    4     -1.81      0.00
    4    1    4     -4.48      0.00
    5    1    4     -1.91      0.00
    6    1    4      4.01      0.00
    7    1    4      5.77      0.00
    8    1    4     -0.11      0.00
    9    1    4     -4.73      0.00
   10    1    4     -2.24      0.00
   11    1    4      2.28      0.00
   12    1    4      3.72      0.00
   13    1    4      0.99      0.00
   14    1    4     -2.35      0.00
   15    1    4     -1.32      0.00
  -15    2    4      0.84      0.00
  -14    2    4     -1.09      0.00
  -13    2    4     -3.04      0.00
  -12    2    4     -1.74      0.00
  -11    2    4      2.66      0.00
  -10    2    4      5.15      0.00
   -9    2    4      2.52      0.00
   -8    2    4     -3.83      0.00
   -7    2    4     -7.26      0.00
   -6    2    4     -1.50      0.00
   -5    2    4      8.50      0.00
   -4    2    4     11.10      0.00
   -3    2    4      2.50      0.00
   -2    2    4     -8.04      0.00
   -1    2    4     -8.09      0.00
    0    2    4     -0.28      0.00
    1    2    4      2.12      0.00
    2    2    4     -1.20      0.00
    3    2    4     -1.53      0.00
    4    2    4      1.51      0.00
    5    2    4      3.96      0.00
    6    2    4      2.58      0.00
    7    2    4     -2.83      0.00
    8    2    4     -5.01      0.00
    9    2    4     -0.34      0.00
   10    2    4      3.92      0.00
   11    2    4      3.07      0.00
   12    2    4     -0.25      0.00
   13    2    4     -2.60      0.00
   14    2    4     -1.51      0.00
   15    2    4      1.27      0.00
  -15    3    4     -1.53      0.00
  -14    3    4     -1.73      0.00
  -13    3    4      0.15      0.00
  -12    3    4      3.04      0.00
  -11    3    4      3.19      0.00
  -10    3    4     -0.06      0.00
   -9    3    4     -3.52      0.00
   -8    3    4     -3.18      0.00
   -7    3    4      2.17      0.00
   -6    3    4      6.82      0.00
   -5    3    4      4.19      0.00
   -4    3    4     -3.69      0.00
   -3    3    4     -8.54      0.00
   -2    3    4     -4.88      0.00
   -1    3    4      2.19      0.00
    0    3    4      3.29      0.00
    1    3    4      0.49      0.00
    2    3    4      1.14      0.00
    3    3    4      2.83      0.00
    4    3    4      1.32      0.00
    5    3    4     -1.69      0.00
    6    3    4     -3.94      0.00
    7    3    4     -2.69      0.00
    8    3    4      2.35      0.00
    9    3    4      4.69      0.00
   10    3    4      1.33      0.00
   11    3    4     -2.44      0.00
   12    3    4     -3.08      0.00
   13    3    4     -1.28      0.00
   14    3    4      1.25      0.00
   15    3    4      1.82      0.00
  -15    4    4     -0.16      0.00
  -14    4    4      1.10      0.00
  -13    4    4      1.92      0.00
  -12    4    4      0.74      0.00
  -11    4    4     -1.72      0.00
  -10    4    4     -2.80      0.00
   -9    4    4     -1.31      0.00
   -8    4    4      1.57      0.00
   -7    4    4      2.24      0.00
   -6    4    4     -1.24      0.00
   -5    4    4     -5.03      0.00
   -4    4    4     -4.47      0.00
   -3    4    4      0.08      0.00
   -2    4    4      3.77      0.00
   -1    4    4      2.76      0.00
    0    4    4      0.44      0.00
    1    4    4      1.32      0.00
    2    4    4      1.64      0.00
    3    4    4     -1.78      0.00
    4    4    4     -4.07      0.00
    5    4    4     -2.15      0.00
    6    4    4      1.58      0.00
    7    4    4      4.44      0.00
    8    4    4      3.64      0.00
    9    4    4     -0.93      0.00
   10    4    4     -3.99      0.00
   11    4    4     -2.48      0.00
   12    4    4      0.59      0.00
   13    4    4      2.42      0.00
   14    4    4      2.22      0.00
   15    4    4      0.22      0.00
  -15    5    4      1.07      0.00
  -14    5    4      0.39      0.00
  -13    5    4     -0.70      0.00
  -12    5    4     -1.53      0.00
  -11    5    4     -1.20      0.00
  -10    5    4      0.00      0.00
   -9    5    4      0.79      0.00
   -8    5    4      0.23      0.00
   -7    5    4     -1.37      0.00
   -6    5    4     -1.72      0.00
   -5    5    4      0.40      0.00
   -4    5    4      2.54      0.00
   -3    5    4      2.21      0.00
   -2    5    4      0.24      0.00
   -1    5    4     -0.58      0.00
    0    5    4      0.48      0.00
    1    5    4      0.07      0.00
    2    5    4     -3.01      0.00
    3    5    4     -3.63      0.00
    4    5    4      0.62      0.00
    5    5    4      4.44      0.00
    6    5    4      3.87      0.00
    7    5    4      0.45      0.00
    8    5    4     -3.10      0.00
    9    5    4     -3.91      0.00
   10    5    4     -0.77      0.00
   11    5    4      2.85      0.00
   12    5    4      3.40      0.00
   13    5    4      1.36      0.00
   14    5    4     -1.11      0.00
   15    5    4     -1.99      0.00
  -15    6    4     -0.85      0.00
  -14    6    4     -0.93      0.00
  -13    6    4     -0.35      0.00
  -12    6    4      0.13      0.00
  -11    6    4      0.45      0.00
  -10    6    4      0.34      0.00
   -9    6    4      0.04      0.00
   -8    6    4      0.15      0.00
   -7    6    4      0.70      0.00
   -6    6    4      1.37      0.00
   -5    6    4      0.99      0.00
   -4    6    4     -0.65      0.00
   -3    6    4     -1.29      0.00
   -2    6    4     -0.18      0.00
   -1    6    4      0.53      0.00
    0    6    4     -0.50      0.00
    1    6    4     -2.16      0.00
    2    6    4     -1.54      0.00
    3    6    4      2.13      0.00
    4    6    4      4.13      0.00
    5    6    4      1.31      0.00
    6    6    4     -2.60      0.00
    7    6    4     -3.76      0.00
    8    6    4     -2.19      0.00
    9    6    4      0.97      0.00
   10    6    4      3.32      0.00
   11    6    4      2.35      0.00
   12    6    4     -0.98      0.00
   13    6    4     -3.23      0.00
   14    6    4     -2.39      0.00
   15    6    4      0.14      0.00
  -15    7    4     -0.39      0.00
  -14    7    4      0.38      0.00
  -13    7    4      0.02      0.00
  -12    7    4     -0.45      0.00
  -11    7    4     -0.39      0.00
  -10    7    4     -0.16      0.00
   -9    7    4      0.35      0.00
   -8    7    4      0.43      0.00
   -7    7    4     -0.29      0.00
   -6    7    4     -1.03      0.00
   -5    7    4     -1.25      0.00
   -4    7    4     -0.21      0.00
   -3    7    4      1.14      0.00
   -2    7    4      0.47      0.00
   -1    7    4     -0.93      0.00
    0    7    4     -0.71      0.00
    1    7    4      0.50      0.00
    2    7    4      1.81      0.00
    3    7    4      1.82      0.00
    4    7    4     -0.58      0.00
    5    7    4     -2.72      0.00
    6    7    4     -2.06      0.00
    7    7    4      0.18      0.00
    8    7    4      2.05      0.00
    9    7    4      2.35      0.00
   10    7    4      0.61      0.00
   11    7    4     -2.04      0.00
   12    7    4     -3.12      0.00
   13    7    4     -0.91      0.00
   14    7    4      2.26      0.00
   15    7    4      2.38      0.00
  -15    8    4      0.41      0.00
  -14    8    4     -0.58      0.00
  -13    8    4     -0.92      0.00
  -12    8    4      0.04      0.00
  -11    8    4      0.59      0.00
  -10    8    4      0.58      0.00
   -9    8    4      0.20      0.00
   -8    8    4     -0.57      0.00
   -7    8    4     -0.48      0.00
   -6    8    4      0.60      0.00
   -5    8    4      1.54      0.00
   -4    8    4      1.18      0.00
   -3    8    4     -0.74      0.00
   -2    8    4     -1.23      0.00
   -1    8    4      0.97      0.00
    0    8    4      1.89      0.00
    1    8    4      0.47      0.00
    2    8    4     -0.47      0.00
    3    8    4     -0.50      0.00
    4    8    4     -0.27      0.00
    5    8    4      0.28      0.00
    6    8    4      1.06      0.00
    7    8    4      1.74      0.00
    8    8    4      1.17      0.00
    9    8    4     -0.35      0.00
   10    8    4     -1.26      0.00
   11    8    4     -1.27      0.00
   12    8    4      0.36      0.00
   13    8    4      2.73      0.00
   14    8    4      1.87      0.00
   15    8    4     -1.28      0.00
  -15    9    4     -0.83      0.00
  -14    9    4     -0.34      0.00
  -13    9    4      1.29      0.00
  -12    9    4      1.57      0.00
  -11    9    4      0.66      0.00
  -10    9    4      0.14      0.00
   -9    9    4      0.01      0.00
   -8    9    4      0.51      0.00
   -7    9    4      1.34      0.00
   -6    9    4      1.06      0.00
   -5    9    4     -0.68      0.00
   -4    9    4     -2.24      0.00
   -3    9    4     -0.72      0.00
   -2    9    4      2.52      0.00
   -1    9    4      1.85      0.00
    0    9    4     -1.74      0.00
    1    9    4     -2.17      0.00
    2    9    4      0.44      0.00
    3    9    4      1.79      0.00
    4    9    4      0.59      0.00
    5    9    4     -0.75      0.00
    6    9    4     -0.16      0.00
    7    9    4      0.15      0.00
    8    9    4     -0.97      0.00
    9    9    4     -1.02      0.00
   10    9    4     -0.55      0.00
   11    9    4     -0.41      0.00
   12    9    4      0.80      0.00
   13    9    4      0.55      0.00
   14    9    4     -1.99      0.00
   15    9    4     -2.05      0.00
  -14   10    4      2.03      0.00
  -13   10    4      1.49      0.00
  -12   10    4     -0.10      0.00
  -11   10    4     -0.46      0.00
  -10   10    4      0.03      0.00
   -9   10    4      0.38      0.00
   -8   10    4      0.35      0.00
   -7   10    4     -0.47      0.00
   -6   10    4     -1.82      0.00
   -5   10    4     -1.93      0.00
   -4   10    4      0.88      0.00
   -3   10    4      3.41      0.00
   -2   10    4      0.62      0.00
   -1   10    4     -3.67      0.00
    0   10    4     -2.27      0.00
    1   10    4      2.05      0.00
    2   10    4      2.64      0.00
    3   10    4     -0.56      0.00
    4   10    4     -2.84      0.00
    5   10    4     -1.37      0.00
    6   10    4      0.41      0.00
    7   10    4     -0.54      0.00
    8   10    4     -0.97      0.00
    9   10    4     -0.19      0.00
   10   10    4     -0.49      0.00
   11   10    4      0.15      0.00
   12   10    4      1.20      0.00
   13   10    4     -0.15      0.00
   14   10    4     -0.64      0.00
  -14   11    4      0.34      0.00
  -13   11    4     -1.33      0.00
  -12   11    4     -1.24      0.00
  -11   11    4     -0.32      0.00
  -10   11    4     -0.15      0.00
   -9   11    4     -0.61      0.00
   -8   11    4     -0.99      0.00
   -7   11    4     -1.11      0.00
   -6   11    4     -0.40      0.00
   -5   11    4      1.85      0.00
   -4   11    4      2.71      0.00
   -3   11    4     -1.03      0.00
   -2   11    4     -4.16      0.00
   -1   11    4     -0.75      0.00
    0   11    4      3.70      0.00
    1   11    4      2.34      0.00
    2   11    4     -2.01      0.00
    3   11    4     -3.47      0.00
    4   11    4     -0.88      0.00
    5   11    4      1.59      0.00
    6   11    4      0.63      0.00
    7   11    4     -0.54      0.00
    8   11    4      0.24      0.00
    9   11    4      0.35      0.00
   10   11    4      0.44      0.00
   11   11    4      1.42      0.00
   12   11    4      0.47      0.00
   13   11    4     -0.98      0.00
   14   11    4     -0.24      0.00
  -14   12    4     -1.87      0.00
  -13   12    4     -1.21      0.00
  -12   12    4     -0.04      0.00
  -11   12    4      0.04      0.00
  -10   12    4     -0.48      0.00
   -9   12    4     -0.36      0.00
   -8   12    4      0.13      0.00
   -7   12    4      0.36      0.00
   -6   12    4      1.02      0.00
   -5   12    4      0.85      0.00
   -4   12    4     -1.93      0.00
   -3   12    4     -3.07      0.00
   -2   12    4      0.93      0.00
   -1   12    4      3.89      0.00
    0   12    4      0.75      0.00
    1   12    4     -3.38      0.00
    2   12    4     -3.05      0.00
    3   12    4      0.29      0.00
    4   12    4      2.31      0.00
    5   12    4      1.19      0.00
    6   12    4     -0.37      0.00
    7   12    4     -0.12      0.00
    8   12    4      0.23      0.00
    9   12    4      0.03      0.00
   10   12    4      0.16      0.00
   11   12    4     -0.54      0.00
   12   12    4     -1.65      0.00
   13   12    4     -1.06      0.00
   14   12    4     -0.03      0.00
  -14   13    4     -0.33      0.00
  -13   13    4      0.94      0.00
  -12   13    4      0.90      0.00
  -11   13    4      0.22      0.00
  -10   13    4      0.26      0.00
   -9   13    4      0.57      0.00
   -8   13    4     -0.01      0.00
   -7   13    4     -0.37      0.00
   -6   13    4     -0.17      0.00
   -5   13    4     -1.01      0.00
   -4   13    4     -0.95      0.00
   -3   13    4      1.79      0.00
   -2   13    4      2.63      0.00
   -1   13    4     -0.90      0.00
    0   13    4     -3.53      0.00
    1   13    4     -1.68      0.00
    2   13    4      1.62      0.00
    3   13    4      2.63      0.00
    4   13    4      1.24      0.00
    5   13    4     -0.29      0.00
    6   13    4     -0.57      0.00
    7   13    4     -0.15      0.00
    8   13    4      0.17      0.00
    9   13    4      0.16      0.00
   10   13    4     -0.18      0.00
   11   13    4     -0.22      0.00
   12   13    4      0.57      0.00
   13   13    4      1.28      0.00
   14   13    4      1.01      0.00
  -14   14    4      1.59      0.00
  -13   14    4      1.23      0.00
  -12   14    4      0.03      0.00
  -11   14    4     -0.42      0.00
  -10   14    4     -0.28      0.00
   -9   14    4     -0.83      0.00
   -8   14    4     -0.95      0.00
   -7   14    4      0.23      0.00
   -6   14    4      0.71      0.00
   -5   14    4      0.49      0.00
   -4   14    4      1.10      0.00
   -3   14    4      0.63      0.00
   -2   14    4     -1.70      0.00
   -1   14    4     -2.34      0.00
    0   14    4     -0.01      0.00
    1   14    4      2.30      0.00
    2   14    4      2.30      0.00
    3   14    4      0.70      0.00
    4   14    4     -0.68      0.00
    5   14    4     -1.03      0.00
    6   14    4     -0.44      0.00
    7   14    4      0.49      0.00
    8   14    4      0.67      0.00
    9   14    4      0.16      0.00
   10   14    4      0.26      0.00
   11   14    4      0.83      0.00
   12   14    4      0.63      0.00
   13   14    4     -0.17      0.00
  -13   15    4     -1.09      0.00
  -12   15    4     -1.83      0.00
  -11   15    4     -1.17      0.00
  -10   15    4     -0.63      0.00
   -9   15    4     -0.09      0.00
   -8   15    4      1.22      0.00
   -7   15    4      1.54      0.00
   -6   15    4      0.25      0.00
   -5   15    4     -0.56      0.00
   -4   15    4     -0.76      0.00
   -3   15    4     -1.13      0.00
   -2   15    4     -0.44      0.00
   -1   15    4      1.27      0.00
    0   15    4      2.01      0.00
    1   15    4      1.22      0.00
    2   15    4     -0.15      0.00
    3   15    4     -1.17      0.00
    4   15    4     -1.23      0.00
    5   15    4     -0.40      0.00
    6   15    4      0.49      0.00
    7   15    4      0.47      0.00
    8   15    4     -0.39      0.00
    9   15    4     -0.72      0.00
   10   15    4     -0.27      0.00
   11   15    4     -0.45      0.00
   12   15    4     -1.12      0.00
   13   15    4     -0.94      0.00
  -13   16    4     -2.48      0.00
  -12   16    4     -0.77      0.00
  -11   16    4      0.94      0.00
  -10   16    4      1.38      0.00
   -9   16    4      1.29      0.00
   -8   16    4      0.55      0.00
   -7   16    4     -1.00      0.00
   -6   16    4     -1.60      0.00
   -5   16    4     -0.61      0.00
   -4   16    4      0.39      0.00
   -3   16    4      0.93      0.00
   -2   16    4      1.31      0.00
   -1   16    4      0.73      0.00
    0   16    4     -0.43      0.00
    1   16    4     -0.92      0.00
    2   16    4     -1.00      0.00
    3   16    4     -0.79      0.00
    4   16    4     -0.04      0.00
    5   16    4      0.37      0.00
    6   16    4     -0.05      0.00
    7   16    4     -0.70      0.00
    8   16    4     -0.93      0.00
    9   16    4     -0.35      0.00
   10   16    4      0.20      0.00
   11   16    4     -0.02      0.00
   12   16    4      0.12      0.00
   13   16    4      0.98      0.00
  -13   17    4      0.95      0.00
  -12   17    4      2.89      0.00
  -11   17    4      2.12      0.00
  -10   17    4      0.10      0.00
   -9   17    4     -1.06      0.00
   -8   17    4     -1.20      0.00
   -7   17    4     -0.51      0.00
   -6   17    4      0.95      0.00
   -5   17    4      1.66      0.00
   -4   17    4      0.88      0.00
   -3   17    4      0.00      0.00
   -2   17    4     -0.80      0.00
   -1   17    4     -1.55      0.00
    0   17    4     -0.89      0.00
    1   17    4      0.24      0.00
    2   17    4      0.23      0.00
    3   17    4      0.06      0.00
    4   17    4      0.00      0.00
    5   17    4     -0.40      0.00
    6   17    4     -0.34      0.00
    7   17    4      0.11      0.00
    8   17    4      0.74      0.00
    9   17    4      1.56      0.00
   10   17    4      1.48      0.00
   11   17    4      0.84      0.00
   12   17    4      0.91      0.00
   13   17    4      0.86      0.00
  -12   18    4      0.95      0.00
  -11   18    4     -1.89      0.00
  -10   18    4     -1.90      0.00
   -9   18    4      0.28      0.00
   -8   18    4      1.72      0.00
   -7   18    4      1.88      0.00
   -6   18    4      1.11      0.00
   -5   18    4     -0.55      0.00
   -4   18    4     -1.41      0.00
   -3   18    4     -1.08      0.00
   -2   18    4     -0.74      0.00
   -1   18    4      0.54      0.00
    0   18    4      2.07      0.00
    1   18    4      1.24      0.00
    2   18    4     -0.42      0.00
    3   18    4     -0.60      0.00
    4   18    4     -0.09      0.00
    5   18    4      0.70      0.00
    6   18    4      1.53      0.00
    7   18    4      1.80      0.00
    8   18    4      1.83      0.00
    9   18    4      1.20      0.00
   10   18    4     -0.15      0.00
   11   18    4     -0.72      0.00
   12   18    4     -0.59      0.00
  -12   19    4     -3.19      0.00
  -11   19    4     -1.32      0.00
  -10   19    4      2.12      0.00
   -9   19    4      2.52      0.00
   -8   19    4      0.33      0.00
   -7   19    4     -1.41      0.00
   -6   19    4     -2.18      0.00
   -5   19    4     -1.68      0.00
   -4   19    4     -0.05      0.00
   -3   19    4      0.91      0.00
   -2   19    4      1.56      0.00
   -1   19    4      2.09      0.00
    0   19    4      0.36      0.00
    1   19    4     -2.02      0.00
    2   19    4     -1.65      0.00
    3   19    4      0.28      0.00
    4   19    4      1.46      0.00
    5   19    4      1.64      0.00
    6   19    4      0.95      0.00
    7   19    4     -0.21      0.00
    8   19    4     -1.49      0.00
    9   19    4     -2.50      0.00
   10   19    4     -2.45      0.00
   11   19    4     -1.66      0.00
   12   19    4     -1.01      0.00
  -11   20    4      3.52      0.00
  -10   20    4      1.69      0.00
   -9   20    4     -2.08      0.00
   -8   20    4     -2.97      0.00
   -7   20    4     -1.59      0.00
   -6   20    4      0.03      0.00
   -5   20    4      1.50      0.00
   -4   20    4      1.72      0.00
   -3   20    4      0.96      0.00
   -2   20    4      0.16      0.00
   -1   20    4     -1.60      0.00
    0   20    4     -3.00      0.00
    1   20    4     -1.50      0.00
    2   20    4      1.20      0.00
    3   20    4      2.03      0.00
    4   20    4      0.82      0.00
    5   20    4     -0.91      0.00
    6   20    4     -2.30      0.00
    7   20    4     -3.05      0.00
    8   20    4     -2.51      0.00
    9   20    4     -0.91      0.00
   10   20    4      0.22      0.00
   11   20    4      0.71      0.00
  -11   21    4     -0.48      0.00
  -10   21    4     -3.76      0.00
   -9   21    4     -2.36      0.00
   -8   21    4      0.76      0.00
   -7   21    4      1.83      0.00
   -6   21    4      1.67      0.00
   -5   21    4      0.82      0.00
   -4   21    4     -0.54      0.00
   -3   21    4     -1.46      0.00
   -2   21    4     -2.11      0.00
   -1   21    4     -1.74      0.00
    0   21    4      0.51      0.00
    1   21    4      2.47      0.00
    2   21    4      2.01      0.00
    3   21    4     -0.27      0.00
    4   21    4     -2.27      0.00
    5   21    4     -2.61      0.00
    6   21    4     -1.74      0.00
    7   21    4      0.10      0.00
    8   21    4      2.22      0.00
    9   21    4      2.42      0.00
   10   21    4      1.31      0.00
   11   21    4      1.10      0.00
  -10   22    4     -0.40      0.00
   -9   22    4      2.69      0.00
   -8   22    4      1.80      0.00
   -7   22    4     -0.03      0.00
   -6   22    4     -0.71      0.00
   -5   22    4     -1.20      0.00
   -4   22    4     -1.31      0.00
   -3   22    4     -0.92      0.00
   -2   22    4      0.19      0.00
   -1   22    4      2.04      0.00
    0   22    4      2.40      0.00
    1   22    4      0.47      0.00
    2   22    4     -1.78      0.00
    3   22    4     -2.68      0.00
    4   22    4     -1.51      0.00
    5   22    4      0.64      0.00
    6   22    4      2.36      0.00
    7   22    4      3.22      0.00
    8   22    4      2.00      0.00
    9   22    4     -0.35      0.00
   10   22    4     -0.61      0.00
  -10   23    4      2.99      0.00
   -9   23    4      0.50      0.00
   -8   23    4     -1.67      0.00
   -7   23    4     -0.92      0.00
   -6   23    4     -0.10      0.00
   -5   23    4     -0.04      0.00
   -4   23    4      0.26      0.00
   -3   23    4      0.89      0.00
   -2   23    4      1.76      0.00
   -1   23    4      1.29      0.00
    0   23    4     -1.05      0.00
    1   23    4     -2.41      0.00
    2   23    4     -1.39      0.00
    3   23    4      0.81      0.00
    4   23    4      2.67      0.00
    5   23    4      3.07      0.00
    6   23    4      2.23      0.00
    7   23    4      0.35      0.00
    8   23    4     -1.78      0.00
    9   23    4     -1.54      0.00
   10   23    4      0.12      0.00
   -9   24    4     -2.17      0.00
   -8   24    4     -0.17      0.00
   -7   24    4      1.09      0.00
   -6   24    4      0.29      0.00
   -5   24    4     -0.11      0.00
   -4   24    4      0.22      0.00
   -3   24    4      0.70      0.00
   -2   24    4      0.50      0.00
   -1   24    4     -1.26      0.00
    0   24    4     -2.02      0.00
    1   24    4      0.14      0.00
    2   24    4      2.45      0.00
    3   24    4      2.57      0.00
    4   24    4      1.23      0.00
    5   24    4     -0.30      0.00
    6   24    4     -1.70      0.00
    7   24    4     -2.77      0.00
    8   24    4     -2.03      0.00
    9   24    4      0.00      0.00
   -8   25    4      1.38      0.00
   -7   25    4     -0.15      0.00
   -6   25    4     -0.74      0.00
   -5   25    4      0.05      0.00
   -4   25    4      0.61      0.00
   -3   25    4      0.53      0.00
   -2   25    4     -0.71      0.00
   -1   25    4     -1.56      0.00
    0   25    4      0.41      0.00
    1   25    4      2.31      0.00
    2   25    4      0.83      0.00
    3   25    4     -1.58      0.00
    4   25    4     -2.26      0.00
    5   25    4     -2.17      0.00
    6   25    4     -2.20      0.00
    7   25    4     -1.22      0.00
    8   25    4      0.75      0.00
   -8   26    4     -0.62      0.00
   -7   26    4     -0.65      0.00
   -6   26    4      0.46      0.00
   -5   26    4      0.73      0.00
   -4   26    4      0.14      0.00
   -3   26    4     -0.80      0.00
   -2   26    4     -1.42      0.00
   -1   26    4      0.02      0.00
    0   26    4      1.57      0.00
    1   26    4     -0.08      0.00
    2   26    4     -2.29      0.00
    3   26    4     -1.58      0.00
    4   26    4      0.03      0.00
    5   26    4      0.35      0.00
    6   26    4      0.79      0.00
    7   26    4      2.06      0.00
    8   26    4      2.12      0.00
   -7   27    4      0.57      0.00
   -6   27    4      0.16      0.00
   -5   27    4     -0.63      0.00
   -4   27    4     -0.91      0.00
   -3   27    4     -0.68      0.00
   -2   27    4      0.33      0.00
   -1   27    4      1.23      0.00
    0   27    4      0.23      0.00
    1   27    4     -1.01      0.00
    2   27    4      0.09      0.00
    3   27    4      1.84      0.00
    4   27    4      1.79      0.00
    5   27    4      1.04      0.00
    6   27    4      1.11      0.00
    7   27    4      0.77      0.00
   -6   28    4     -0.48      0.00
   -5   28    4      0.06      0.00
   -4   28    4      0.65      0.00
   -3   28    4      0.92      0.00
   -2   28    4      0.77      0.00
   -1   28    4      0.37      0.00
    0   28    4      0.26      0.00
    1   28    4      0.64      0.00
    2   28    4      1.05      0.00
    3   28    4      0.73      0.00
    4   28    4     -0.43      0.00
    5   28    4     -1.23      0.00
    6   28    4     -1.23      0.00
   -4   29    4      0.20      0.00
   -3   29    4     -0.37      0.00
[truncated: 370,844 more chars]
